# Supplementary material for: Effects of medical interventions on health-related quality of life in chronic disease – systematic review and meta-analysis of the 19 most common diagnoses
Source: Front Public Health. 2024 Feb 6;12:1313685. doi: 10.3389/fpubh.2024.1313685 (PMC10878130; doi:10.3389/fpubh.2024.1313685)
Supplement: Supplementary file 2 [file Table_2.xlsx]

## Sheet: Tabelle1
Search Date	Database	Searched by	Search Term #1	Logical Operator	Search Term #2	results	ICD10 Code
2018-09-27	PubMed	All fields	EQ-5D	AND	musculoskeletal	177	M16, M17, M51, M54, M80
2018-09-27	PubMed	All fields	EQ-5D	AND	back pain	342	M54
2018-09-27	PubMed	All fields	EQ-5D	AND	fractures	314	S52, S72, S82, M80
2018-09-27	PubMed	All fields	EQ-5D	AND	intervertebral disk	82	M51
2018-09-27	PubMed	All fields	EQ-5D	AND	gonarthrosis	143	M17
2018-09-27	PubMed	All fields	EQ-5D	AND	coxarthrosis	118	M16
2018-09-27	PubMed	All fields	EQ-5D	AND	osteoporosis	110	M80, M81
2018-09-27	Web of Science	Topic	EQ-5D	AND	osteoporosis	107	M80, M81
2018-09-27	Web of Science	Topic	EQ-5D	AND	back pain	432	M54
2018-09-27	Web of Science	Topic	EQ-5D	AND	coxarthrosis	2	M16
2018-09-27	Web of Science	Topic	EQ-5D	AND	fractures	361	S52, S72, S82, M80
2018-09-27	Web of Science	Topic	EQ-5D	AND	gonarthrosis	2	M17
2018-09-27	Web of Science	Topic	EQ-5D	AND	intervertebral disk	3	M51
2018-09-27	Web of Science	Topic	EQ-5D	AND	musculoskeletal	128	M16, M17, M51, M54, M80
2019-10-12	PubMed	All fields	EQ-5D	AND	epilepsy	41	G40
2019-10-12	PubMed	All fields	EQ-5D	AND	breast cancer	112	C50
2019-10-12	PubMed	All fields	EQ-5D	AND	atrial fibrillation	49	I48
2019-10-12	PubMed	All fields	EQ-5D	AND	asthma	113	J45
2019-10-12	PubMed	All fields	EQ-5D	AND	chronic bronchitis	9	J42
2019-10-12	PubMed	All fields	EQ-5D	AND	COPD	142	J44
2019-10-12	PubMed	All fields	EQ-5D	AND	chronic obstructive pulmonary disease	132	J44
2019-10-12	PubMed	All fields	EQ-5D	AND	chronic heart failure	153	I50
2019-10-12	PubMed	All fields	EQ-5D	AND	cardiac insufficiency	159	I50
2019-10-12	PubMed	All fields	EQ-5D	AND	cardiac degeneration	2	I50
2019-10-12	PubMed	All fields	EQ-5D	AND	heart insufficiency	158	I50
2019-10-12	PubMed	All fields	EQ-5D	AND	congestive heart failure	153	I50
2019-10-12	PubMed	All fields	EQ-5D	AND	coronary heart disease	111	I25
2019-10-12	PubMed	All fields	EQ-5D	AND	coronary artery disease	60	I25
2019-10-12	PubMed	All fields	EQ-5D	AND	ischemic heart disease	156	I25
2019-10-12	PubMed	All fields	EQ-5D	AND	diabetes	469	E11
2019-10-12	PubMed	All fields	EQ-5D	AND	hypertension	148	I20
2019-10-12	PubMed	All fields	EQ-5D	AND	depression	1381	F33
2019-10-12	PubMed	All fields	EQ-5D	AND	stroke	304	I63
2019-10-12	PubMed	All fields	EQ-5D	AND	lung cancer	94	C34
2019-10-12	PubMed	All fields	EQ-5D	AND	osteoporosis	127	M80, M81
2019-10-12	PubMed	All fields	EQ-5D	AND	coxarthrosis	142	M16
2019-10-12	PubMed	All fields	EQ-5D	AND	gonarthrosis	178	M17
2019-10-12	PubMed	All fields	EQ-5D	AND	intervertebral disk	96	M51
2019-10-12	PubMed	All fields	EQ-5D	AND	fractures	388	S52, S72, S82, M80
2019-10-12	PubMed	All fields	EQ-5D	AND	back pain	410	M54
2019-10-12	PubMed	All fields	EQ-5D	AND	musculoskeletal	230	M16, M17, M51, M54, M80
2019-10-12	Web of Science	Topic	EQ-5D	AND	stroke	350	I63
2019-10-12	Web of Science	Topic	EQ-5D	AND	osteoporosis	125	M80, M81
2019-10-12	Web of Science	Topic	EQ-5D	AND	musculoskeletal	153	M16, M17, M51, M54, M80
2019-10-12	Web of Science	Topic	EQ-5D	AND	lung cancer	117	C34
2019-10-12	Web of Science	Topic	EQ-5D	AND	coronary heart disease	113	I25
2019-10-12	Web of Science	Topic	EQ-5D	AND	coronary artery disease	67	I25
2019-10-12	Web of Science	Topic	EQ-5D	AND	ischemic heart disease	29	I25
2019-10-12	Web of Science	Topic	EQ-5D	AND	intervertebral disk	3	M51
2019-10-12	Web of Science	Topic	EQ-5D	AND	hypertension	161	I20
2019-10-12	Web of Science	Topic	EQ-5D	AND	chronic heart failure	61	I50
2019-10-12	Web of Science	Topic	EQ-5D	AND	cardiac insufficiency	2	I50
2019-10-12	Web of Science	Topic	EQ-5D	AND	cardiac degeneration	1	I50
2019-10-12	Web of Science	Topic	EQ-5D	AND	heart insufficiency	3	I50
2019-10-12	Web of Science	Topic	EQ-5D	AND	congestive heart failure	21	I50
2019-10-12	Web of Science	Topic	EQ-5D	AND	gonarthrosis	2	M17
2019-10-12	Web of Science	Topic	EQ-5D	AND	fracture	455	S52, S72, S82, M80
2019-10-12	Web of Science	Topic	EQ-5D	AND	fractures	455	S52, S72, S82, M80
2019-10-12	Web of Science	Topic	EQ-5D	AND	epilepsy	49	G40
2019-10-12	Web of Science	Topic	EQ-5D	AND	diabetes	508	E11
2019-10-12	Web of Science	Topic	EQ-5D	AND	depression	1475	F33
2019-10-12	Web of Science	Topic	EQ-5D	AND	coxarthrosis	2	M16
2019-10-12	Web of Science	Topic	EQ-5D	AND	COPD	147	J44
2019-10-12	Web of Science	Topic	EQ-5D	AND	chronic obstructive pulmonary disease	125	J44
2019-10-12	Web of Science	Topic	EQ-5D	AND	chronic bronchitis	14	J42
2019-10-12	Web of Science	Topic	EQ-5D	AND	breast cancer	182	C50
2019-10-12	Web of Science	Topic	EQ-5D	AND	back pain	509	M54
2019-10-12	Web of Science	Topic	EQ-5D	AND	atrial fibrillation	55	I48
2019-10-12	Web of Science	Topic	EQ-5D	AND	asthma	136	J45
2019-10-12	Embase	keyword	EQ-5D	AND	asthma	228	J45
2019-10-12	Embase	keyword	EQ-5D	AND	atrial fibrillation	140	I48
2019-10-12	Embase	keyword	EQ-5D	AND	back pain	688	M54
2019-10-12	Embase	keyword	EQ-5D	AND	breast cancer	272	C50
2019-10-12	Embase	keyword	EQ-5D	AND	chronic bronchitis	13	J42
2019-10-12	Embase	keyword	EQ-5D	AND	COPD	239	J44
2019-10-12	Embase	keyword	EQ-5D	AND	chronic obstructive pulmonary disease	162	J44
2019-10-12	Embase	keyword	EQ-5D	AND	coxarthrosis	3	M16
2019-10-12	Embase	keyword	EQ-5D	AND	depression	3163	F33
2019-10-12	Embase	keyword	EQ-5D	AND	diabetes	1050	E11
2019-10-12	Embase	keyword	EQ-5D	AND	epilepsy	86	G40
2019-10-12	Embase	keyword	EQ-5D	AND	fractures	499	S52, S72, S82, M80
2019-10-12	Embase	keyword	EQ-5D	AND	gonarthrosis	1	M17
2019-10-12	Embase	keyword	EQ-5D	AND	congestive heart failure	36	I50
2019-10-12	Embase	keyword	EQ-5D	AND	heart insufficiency	1	I50
2019-10-12	Embase	keyword	EQ-5D	AND	cardiac degeneration	0	I50
2019-10-12	Embase	keyword	EQ-5D	AND	cardiac insufficiency	2	I50
2019-10-12	Embase	keyword	EQ-5D	AND	chronic heart failure	73	I50
2019-10-12	Embase	keyword	EQ-5D	AND	hypertension	495	I20
2019-10-12	Embase	keyword	EQ-5D	AND	intervertebral disk	99	M51
2019-10-12	Embase	keyword	EQ-5D	AND	ischemic heart disease	138	I25
2019-10-12	Embase	keyword	EQ-5D	AND	coronary artery disease	99	I25
2019-10-12	Embase	keyword	EQ-5D	AND	coronary heart disease	63	I25
2019-10-12	Embase	keyword	EQ-5D	AND	lung cancer	247	C34
2019-10-12	Embase	keyword	EQ-5D	AND	musculoskeletal	365	M16, M17, M51, M54, M80
2019-10-12	Embase	keyword	EQ-5D	AND	osteoporosis	315	M80, M81
2019-10-12	Embase	keyword	EQ-5D	AND	stroke	652	I63
2019-10-12	Medline	keyword	EQ-5D	AND	asthma	84	J45
2019-10-12	Medline	keyword	EQ-5D	AND	atrial fibrillation	39	I48
2019-10-12	Medline	keyword	EQ-5D	AND	back pain	286	M54
2019-10-12	Medline	keyword	EQ-5D	AND	breast cancer	60	C50
2019-10-12	Medline	keyword	EQ-5D	AND	chronic bronchitis	8	J42
2019-10-12	Medline	keyword	EQ-5D	AND	chronic obstructive pulmonary disease	90	J44
2019-10-12	Medline	keyword	EQ-5D	AND	COPD	102	J44
2019-10-12	Medline	keyword	EQ-5D	AND	coxarthrosis	0	M16
2019-10-12	Medline	keyword	EQ-5D	AND	depression	1118	F33
2019-10-12	Medline	keyword	EQ-5D	AND	diabetes	369	E11
2019-10-12	Medline	keyword	EQ-5D	AND	epilepsy	33	G40
2019-10-12	Medline	keyword	EQ-5D	AND	fractures	291	S52, S72, S82, M80
2019-10-12	Medline	keyword	EQ-5D	AND	gonarthrosis	1	M17
2019-10-12	Medline	keyword	EQ-5D	AND	congestive heart failure	10	I50
2019-10-12	Medline	keyword	EQ-5D	AND	heart insufficiency	0	I50
2019-10-12	Medline	keyword	EQ-5D	AND	cardiac degeneration	0	I50
2019-10-12	Medline	keyword	EQ-5D	AND	cardiac insufficiency	1	I50
2019-10-12	Medline	keyword	EQ-5D	AND	chronic heart failure	19	I50
2019-10-12	Medline	keyword	EQ-5D	AND	hypertension	108	I20
2019-10-12	Medline	keyword	EQ-5D	AND	intervertebral disk	1	M51
2019-10-12	Medline	keyword	EQ-5D	AND	ischemic heart disease	17	I25
2019-10-12	Medline	keyword	EQ-5D	AND	coronary artery disease	31	I25
2019-10-12	Medline	keyword	EQ-5D	AND	coronary heart disease	34	I25
2019-10-12	Medline	keyword	EQ-5D	AND	lung cancer	61	C34
2019-10-12	Medline	keyword	EQ-5D	AND	musculoskeletal	109	M16, M17, M51, M54, M80
2019-10-12	Medline	keyword	EQ-5D	AND	osteoporosis	94	M80, M81
2019-10-12	Medline	keyword	EQ-5D	AND	stroke	234	I63
2021-10-16	PubMed	All fields	EQ-5D	AND	musculoskeletal	125	M16, M17, M51, M54, M80
2021-10-16	PubMed	All fields	EQ-5D	AND	back pain	139	M54
2021-10-16	PubMed	All fields	EQ-5D	AND	fractures	196	S52, S72, S82, M80
2021-10-16	PubMed	All fields	EQ-5D	AND	intervertebral disk	21	M51
2021-10-16	PubMed	All fields	EQ-5D	AND	gonarthrosis	134	M17
2021-10-16	PubMed	All fields	EQ-5D	AND	coxarthrosis	64	M16
2021-10-16	PubMed	All fields	EQ-5D	AND	osteoporosis	35	M80, M81
2021-10-16	PubMed	All fields	EQ-5D	AND	lung cancer	34	C34
2021-10-16	PubMed	All fields	EQ-5D	AND	stroke	116	I63
2021-10-16	PubMed	All fields	EQ-5D	AND	depression	545	F33
2021-10-16	PubMed	All fields	EQ-5D	AND	hypertension	66	I20
2021-10-16	PubMed	All fields	EQ-5D	AND	diabetes	168	E11
2021-10-16	PubMed	All fields	EQ-5D	AND	ischemic heart disease	40	I25
2021-10-16	PubMed	All fields	EQ-5D	AND	coronary artery disease	19	I25
2021-10-16	PubMed	All fields	EQ-5D	AND	coronary heart disease	32	I25
2021-10-16	PubMed	All fields	EQ-5D	AND	congestive heart failure	65	I50
2021-10-16	PubMed	All fields	EQ-5D	AND	heart insufficiency	65	I50
2021-10-16	PubMed	All fields	EQ-5D	AND	cardiac degeneration	0	I50
2021-10-16	PubMed	All fields	EQ-5D	AND	cardiac insufficiency	65	I50
2021-10-16	PubMed	All fields	EQ-5D	AND	chronic heart failure	23	I50
2021-10-16	PubMed	All fields	EQ-5D	AND	chronic obstructive pulmonary disease	37	J44
2021-10-16	PubMed	All fields	EQ-5D	AND	COPD	43	J44
2021-10-16	PubMed	All fields	EQ-5D	AND	chronic bronchitis	0	J42
2021-10-16	PubMed	All fields	EQ-5D	AND	asthma	43	J45
2021-10-16	PubMed	All fields	EQ-5D	AND	atrial fibrillation	14	I48
2021-10-16	PubMed	All fields	EQ-5D	AND	breast cancer	50	C50
2021-10-16	PubMed	All fields	EQ-5D	AND	epilepsy	10	G40
2021-10-16	Web of Science	Topic	EQ-5D	AND	asthma	43	J45
2021-10-16	Web of Science	Topic	EQ-5D	AND	atrial fibrillation	15	I48
2021-10-16	Web of Science	Topic	EQ-5D	AND	back pain	163	M54
2021-10-16	Web of Science	Topic	EQ-5D	AND	breast cancer	59	C50
2021-10-16	Web of Science	Topic	EQ-5D	AND	chronic bronchitis	0	J42
2021-10-16	Web of Science	Topic	EQ-5D	AND	chronic obstructive pulmonary disease	32	J44
2021-10-16	Web of Science	Topic	EQ-5D	AND	COPD	41	J44
2021-10-16	Web of Science	Topic	EQ-5D	AND	coxarthrosis	0	M16
2021-10-16	Web of Science	Topic	EQ-5D	AND	depression	554	F33
2021-10-16	Web of Science	Topic	EQ-5D	AND	diabetes	146	E11
2021-10-16	Web of Science	Topic	EQ-5D	AND	epilepsy	8	G40
2021-10-16	Web of Science	Topic	EQ-5D	AND	fractures	190	S52, S72, S82, M80
2021-10-16	Web of Science	Topic	EQ-5D	AND	gonarthrosis	0	M17
2021-10-16	Web of Science	Topic	EQ-5D	AND	congestive heart failure	3	I50
2021-10-16	Web of Science	Topic	EQ-5D	AND	heart insufficiency	0	I50
2021-10-16	Web of Science	Topic	EQ-5D	AND	cardiac degeneration	0	I50
2021-10-16	Web of Science	Topic	EQ-5D	AND	cardiac insufficiency	0	I50
2021-10-16	Web of Science	Topic	EQ-5D	AND	chronic heart failure	20	I50
2021-10-16	Web of Science	Topic	EQ-5D	AND	hypertension	71	I20
2021-10-16	Web of Science	Topic	EQ-5D	AND	intervertebral disk	0	M51
2021-10-16	Web of Science	Topic	EQ-5D	AND	ischemic heart disease	9	I25
2021-10-16	Web of Science	Topic	EQ-5D	AND	coronary artery disease	24	I25
2021-10-16	Web of Science	Topic	EQ-5D	AND	coronary heart disease	29	I25
2021-10-16	Web of Science	Topic	EQ-5D	AND	lung cancer	36	C34
2021-10-16	Web of Science	Topic	EQ-5D	AND	musculoskeletal	60	M16, M17, M51, M54, M80
2021-10-16	Web of Science	Topic	EQ-5D	AND	osteoporosis	41	M80, M81
2021-10-16	Web of Science	Topic	EQ-5D	AND	stroke	115	I63
2021-10-16	Embase	keyword	EQ-5D	AND	stroke	147	I63
2021-10-16	Embase	keyword	EQ-5D	AND	asthma	69	J45
2021-10-16	Embase	keyword	EQ-5D	AND	atrial fibrillation	40	I48
2021-10-16	Embase	keyword	EQ-5D	AND	back pain	197	M54
2021-10-16	Embase	keyword	EQ-5D	AND	breast cancer	111	C50
2021-10-16	Embase	keyword	EQ-5D	AND	chronic bronchitis	1	J42
2021-10-16	Embase	keyword	EQ-5D	AND	COPD	49	J44
2021-10-16	Embase	keyword	EQ-5D	AND	coxarthrosis	0	M16
2021-10-16	Embase	keyword	EQ-5D	AND	depression	1009	F33
2021-10-16	Embase	keyword	EQ-5D	AND	diabetes	285	E11
2021-10-16	Embase	keyword	EQ-5D	AND	epilepsy	23	G40
2021-10-16	Embase	keyword	EQ-5D	AND	fractures	161	S52, S72, S82, M80
2021-10-16	Embase	keyword	EQ-5D	AND	gonarthrosis	0	M17
2021-10-16	Embase	keyword	EQ-5D	AND	congestive heart failure	7	I50
2021-10-16	Embase	keyword	EQ-5D	AND	heart insufficiency	0	I50
2021-10-16	Embase	keyword	EQ-5D	AND	cardiac degeneration	0	I50
2021-10-16	Embase	keyword	EQ-5D	AND	cardiac insufficiency	2	I50
2021-10-16	Embase	keyword	EQ-5D	AND	chronic heart failure	20	I50
2021-10-16	Embase	keyword	EQ-5D	AND	hypertension	159	I20
2021-10-16	Embase	keyword	EQ-5D	AND	intervertebral disk	27	M51
2021-10-16	Embase	keyword	EQ-5D	AND	ischemic heart disease	22	I25
2021-10-16	Embase	keyword	EQ-5D	AND	coronary artery disease	50	I25
2021-10-16	Embase	keyword	EQ-5D	AND	coronary heart disease	20	I25
2021-10-16	Embase	keyword	EQ-5D	AND	lung cancer	97	C34
2021-10-16	Embase	keyword	EQ-5D	AND	musculoskeletal	132	M16, M17, M51, M54, M80
2021-10-16	Embase	keyword	EQ-5D	AND	osteoporosis	59	M80, M81
2021-10-16	Medline	keyword	EQ-5D	AND	asthma	25	J45
2021-10-16	Medline	keyword	EQ-5D	AND	atrial fibrillation	10	I48
2021-10-16	Medline	keyword	EQ-5D	AND	back pain	98	M54
2021-10-16	Medline	keyword	EQ-5D	AND	breast cancer	37	C50
2021-10-16	Medline	keyword	EQ-5D	AND	chronic obstructive pulmonary disease	29	J44
2021-10-16	Medline	keyword	EQ-5D	AND	COPD	29	J44
2021-10-16	Medline	keyword	EQ-5D	AND	coxarthrosis	0	M16
2021-10-16	Medline	keyword	EQ-5D	AND	depression	391	F33
2021-10-16	Medline	keyword	EQ-5D	AND	diabetes	105	E11
2021-10-16	Medline	keyword	EQ-5D	AND	epilepsy	10	G40
2021-10-16	Medline	keyword	EQ-5D	AND	fractures	167	S52, S72, S82, M80
2021-10-16	Medline	keyword	EQ-5D	AND	gonarthrosis	1	M17
2021-10-16	Medline	keyword	EQ-5D	AND	congestive heart failure	3	I50
2021-10-16	Medline	keyword	EQ-5D	AND	heart insufficiency	0	I50
2021-10-16	Medline	keyword	EQ-5D	AND	cardiac degeneration	0	I50
2021-10-16	Medline	keyword	EQ-5D	AND	cardiac insufficiency	0	I50
2021-10-16	Medline	keyword	EQ-5D	AND	chronic heart failure	13	I50
2021-10-16	Medline	keyword	EQ-5D	AND	hypertension	51	I20
2021-10-16	Medline	keyword	EQ-5D	AND	intervertebral disk	0	M51
2021-10-16	Medline	keyword	EQ-5D	AND	ischemic heart disease	2	I25
2021-10-16	Medline	keyword	EQ-5D	AND	coronary artery disease	14	I25
2021-10-16	Medline	keyword	EQ-5D	AND	coronary heart disease	13	I25
2021-10-16	Medline	keyword	EQ-5D	AND	lung cancer	22	C34
2021-10-16	Medline	keyword	EQ-5D	AND	musculoskeletal	47	M16, M17, M51, M54, M80
2021-10-16	Medline	keyword	EQ-5D	AND	osteoporosis	33	M80, M81
2021-10-16	Medline	keyword	EQ-5D	AND	stroke	95	I63
2021-10-16	Medline	keyword	EQ-5D	AND	chronic bronchitis	0	J42
