# Supplementary material for: Effects of medical interventions on health-related quality of life in chronic disease – systematic review and meta-analysis of the 19 most common diagnoses
Source: Front Public Health. 2024 Feb 6;12:1313685. doi: 10.3389/fpubh.2024.1313685 (PMC10878130; doi:10.3389/fpubh.2024.1313685)
Supplement: Supplementary file 5 [file Table_5.xlsx]

## Sheet: Tabelle1
ICD-10	Author		Study ID	Comparator	D1	D2	D3	D4	D5	Overall
C34	Blackhall	et al.	25491556	EQ5D									Low risk
C50	Hagiwara	et al.	29043567	EQ5D									Some concerns
C50	Rugo	et al.	29360932	EQ5D									High risk
C50	Velikova	et al.	30337220	EQ5D
C50	Montagnese	et al.	33396551	EQ5D								D1	Randomisation process
C50	Taira	et al.	34491513	EQ5D								D2	Deviations from the intended interventions
E11	Boye	et al.	17452390	EQ5D								D3	Missing outcome data
E11	Cleveringa	et al.	21596740	EQ5D								D4	Measurement of the outcome
E11	Grandy	et al.	25096595	EQ5D								D5	Selection of the reported result
E11	Hayes	et al.	26797234	EQ5D
E11	Nauck	et al.	30260088	EQ5D
E11	Ishii	et al.	33057967	EQ5D
F33	Mann	et al.	19168520	EQ5D
F33	Turner	et al.	24122045	EQ5D
F33	Goorden	et al.	24318319	EQ5D
F33	Goorden	et al.	26255095	EQ5D
F33	Kendrick	et al.	28363932	EQ5D
F33	Hange	et al.	28579817	EQ5D
F33	Shearer	et al.	31352916	EQ5D
F33	Brettschneider	et al.	32859177	EQ5D
F33	Curth	et al.	33203365	EQ5D
F33	Enrique	et al.	10.1007/s11482-018-9654-8	EQ5D
I24	Ford	et al.	31709984	EQ5D
I24	Ross	et al.	33988519	EQ5D
I48	Walfridsson	et al.	25894061	EQ5D
I48	Barmano	et al.	29250257	EQ5D
I48	Malm	et al.	29493266	EQ5D
I48	Shantsila	et al.	32697452	EQ5D
I50	Holland	et al.	17662113	EQ5D
I50	Jolly	et al.	20536517	EQ5D
I50	Ambrosy	et al.	26467269	EQ5D
I50	Hwang	et al.	30528811	EQ5D
I50	Gingele	et al.	31414308	EQ5D
I63	Chaiyawat	et al.	23446330	EQ5D
I63	Sandberg	et al.	26903147	EQ5D
I63	Sheth	et al.	29789393	EQ5D
J45	Willems	et al.	18478482	EQ5D
J45	Thomas	et al.	28944752	EQ5D
M16	Larsen	et al.	19011721	EQ5D
M16	Dienstknecht	et al.	23515127	EQ5D
M16	van Oldenrijk	et al.	29042371	EQ5D
M17	Kulisch	et al.	25163948	EQ5D
M17	Mcmurdo	et al.	26413749	EQ5D
M17	Ha	et al.	26821189	EQ5D
M17	White	et al.	27965830	EQ5D
M17	Buhagiar	et al.	28291891	EQ5D
M17	Dilekçi	et al.	31367893	EQ5D
M17	Király	et al.	31377868	EQ5D
M17	Sun	et al.	32772319	EQ5D
M17	Holland	et al.	33418395	EQ5D
M51	Chen	et al.	29303469	EQ5D
M51	Jeong	et al.	32280270	EQ5D
M54	Hellum	et al.	22321758	EQ5D
M54	Lim	et al.	30987662	EQ5D
M54	Kobayashi	et al.	31331579	EQ5D
M54	Lang	et al.	33607979	EQ5D
M80	Napoli	et al.	29909449	EQ5D
M80	Kate	et al.	30736328	EQ5D
M80	Kronhed	et al.	32543212	EQ5D
M80	Inose	et al.	32920677	EQ5D
M80, M81	Grimnes	et al.	28423480	EQ5D
S52	Costa	et al.	25436797	EQ5D
S52	Bartl	et al.	25567068	EQ5D
S52	Costa	et al.	31362548	EQ5D
S72	Tidermark	et al.	12729114	EQ5D
S72	Tidermark	et al.	17034640	EQ5D
S72	Hedbeck	et al.	24085535	EQ5D
S72	Inngul	et al.	24499168	EQ5D
S72	Aktselis	et al.	24594851	EQ5D
S72	Williams	et al.	27707828	EQ5D
S72	Ratcliffe	et al.	27882528	EQ5D
S72	Chammout	et al.	27967333	EQ5D
S72	Dolatowski	et al.	30653043	EQ5D
S72	Griffin	et al.	31061043	EQ5D
S72	Jobory	et al.	31122743	EQ5D
S72	Griffin	et al.	31549959	EQ5D
S72	Wei	et al.	32413174	EQ5D
S72	Masters	et al.	33789474	EQ5D
S82	Costa	et al.	29785926	EQ5D
S82	Sanders	et al.	31633643	EQ5D
