# Supplementary material for: Effects of medical interventions on health-related quality of life in chronic disease – systematic review and meta-analysis of the 19 most common diagnoses
Source: Front Public Health. 2024 Feb 6;12:1313685. doi: 10.3389/fpubh.2024.1313685 (PMC10878130; doi:10.3389/fpubh.2024.1313685)
Supplement: Supplementary file 6 [file Table_6.xlsx]

## Sheet: Tabelle1
			Selection				Comprarability		Outcome
ICD-10	First Author	PMID/DOI	1) Representativenesss of the exposed cohort	2) Selection of the non-exposed cohor	3) Ascertainment of exposure	4) Outcome of interest not present at the start of study	1) study controle for most important factor	1)study controls for any additional factor	1) assessment of outcome	2) follow up long enough for outcomes to occur	3) Adequacy of follow up of cohorts	Total Newcastle-Ottawa Scale (NOS)
C34	Koide	31098867	a)*	a)*	a)*	a)*	0 (low or high QoL)	0	c)	b)	d)	5
C34	Schuette	22244076	b)*	0 (only exposed cohort)	a)*	a)*	0 (only exposed cohort)	0 (only exposed cohort)	c)	a)*	a)* incomplete data not included	5
C50	Battisti	33373871	a)*	a)*	a)*	a)*	0 (with or without chemotherapy)	0	c)	a)*	d)	6
C50	Conner-Spady	11789549	b)*	0 (only exposed cohort)	a)*	a)*	0 (only exposed cohort)	0 (only exposed cohort)	c) (Assesor: nurse)	a)*	a)* (Pat. With missing values not included)	5
C50	Conner-Spady	15937502	a)*	0 (only exposed cohort)	a)*	a)*	0 (only exposed cohort)	0 (only exposed cohort)	c)	a)*	a)* (Pat. With missing values not included)	4
C50	Serra	23178354	a)*	0 (only exposed cohort)	a)*	a)*	0 (only exposed cohort)	0 (only exposed cohort)	c) (Assesor: nurse)	a)*	b)* mixed model regression and GLIM	5
C50	Tachi	25915539	a)*	0 (only exposed cohort)	a)*	a)*	0 (only exposed cohort)	0 (only exposed cohort)	c)	b)	d)	7
E11	Cleveringa	20879963	a)*	a)*	a)*	a)*	0 (OAD and insulin)	0	c)	a)*	d)	6
E11	Dudzińska	10.5603/DK.2015.0030	a)*	0 (only exposed cohort)	a)*	a)*	0 (only exposed cohort)	0 (only exposed cohort)	c)	a)*	a)*	5
E11	McClure	30224114	a)*	0 (only exposed cohort)	a)*	a)*	0 (only exposed cohort)	0 (only exposed cohort)	c)	a)*	a)* (Pat. With missing values not included)	5
E11	Reaney	24369764	a)*	a)*	a)*	a)*	0 (insulin, exenatide)	0	c)	a)*	a)* Pat. Lost to follow up not included	5
E11	Sayah	26603739	a)*	a)*	a)*	a)*	0 (with or without health literacy)	0	c)	a)*	b)* missing values were imputed	5
E11	Thiel	28169577	a)*	a)*	a)*	a)*	0 (physical activity or not)	0	c)	a)*	b)* missing values were imputed	8
E11	Torre	30573348	a)*	a)*	a)*	a)*	0 (different OAD's)	0	c)	a)*	a)* (Pat. With missing values not included)	5
E11	Yang	25424627	a)*	0 (only exposed cohort)	a)*	a)*	0 (only exposed cohort)	0 (only exposed cohort)	c) (Assesor: physician)	a)*	d)	4
F33	Hong	26527865	a)*	a)*	a)*	a)*	0 (duloxetine and SSRI)	0	c)	a)*	d)	6
F33	Janicak	23895940	a)*	0 (only exposed cohort)	a)*	a)*	0 (only exposed cohort)	0 (only exposed cohort)	c)	b)	a)* (Pat. With missing values not included)	4
F33	Lee	31674161	a)*	a)*	a)*	a)*	0 (TAU, healthy control)	0	c)	b)	a)*	5
F33	Novick	23818764	a)*	0 (only exposed cohort)	a)*	a)*	0 (only exposed cohort)	0 (only exposed cohort)	c)	b)	d)	5
F33	Sapin	15128456	a)*	0 (only exposed cohort)	a)*	a)*	0 (only exposed cohort)	0 (only exposed cohort)	c) (Assesor: physician)	b)	a)* Pat. Lost to follow up not included	5
F33	Sobocki	17391424	a)*	0 (only exposed cohort)	a)*	a)*	0 (only exposed cohort)	0 (only exposed cohort)	c	a)*	a)* Pat. Lost to follow up not included	5
G40	Selai	15969872	a)*	a)*	a)*	a)*	a)* different antiepileptic drugs	0	c)	a)*	a)*	5
I24	Bakhai	23816776	a)*	0 (only exposed cohort)	a)*	a)*	0 (only exposed cohort)	0 (only exposed cohort)	c) (Assesor: nurse)	a)*	a)* (Pat. With missing values not included)	6
I24	Hess	26299236	a)*	a)*	a)*	a)*	0 (femoral or radial PCI)	0	c)	b)	a)* (Pat. With missing values not included)	5
I24	Kim	23772148	a)*	a)*	a)*	a)*	0 (STEMI und NSTEMI)	0	c)	a)*	b)* missing values were imputed from median, no substantial difference	5
I24	Lacey	12883071	b)*	a)*	a)*	a)*	a)*	0	c)	a)*	c) missing data for social characteristics	3
I24	Muragundi	10.1016/j.jval.2015.03.257	a)*	a)*	a)*	a)*	0 (DES or BMS)	0	c)	a)*	d)	4
I24	Werdan	22231643	a)*	0 (only exposed cohort)	a)*	a)*	0 (only exposed cohort)	0 (only exposed cohort)	d)	a)*	d)	5
I24	Zarifis	26782939	a)*	0 (only exposed cohort)	a)*	a)*	0 (only exposed cohort)	0 (only exposed cohort)	c)	b)	d)	4
I48	Fiala	27707782	a)*	a)*	a)*	a)*	0 (SR or AF after 12 mo)	0	c)	a)*	a)*	6
I50	Auensen	28977361	a)*	a)*	a)*	a)*	0 (operated or conservative)	0	c)	a)*	a)* (Pat. With missing values not included)	6
I50	Biermann	25896479	a)*	0 (only exposed cohort)	a)*	a)*	0 (only exposed cohort)	0 (only exposed cohort)	c)	a)*	a)* (Pat. With missing values not included)	8
I50	Feeny	22009666	a)*	a)*	a)*	a)*	0 (heart failure and cataract)	0	c)	a)*	a)* incomplete data not included	5
I50	Lee	31491351	a)*	0 (only exposed cohort)	a)*	a)*	0 (only exposed cohort)	0 (only exposed cohort)	c)	a)*	d)	6
I50	Meredith	26892084	b)*	0 (only exposed cohort)	a)*	a)*	0 (only exposed cohort)	0 (only exposed cohort)	c)	a)*	a)* Pat. Deceased or lost to follow up not included	4
I50	Zugck	25160945	a)*	0 (only exposed cohort)	a)*	a)*	0 (only exposed cohort)	0 (only exposed cohort)	c) (Assesor: physician)	a)*	d)	4
I63	Gillard	26415945	a)*	0 (only exposed cohort)	a)*	a)*	0 (only exposed cohort)	0 (only exposed cohort)	c)	a)*	b)* linear regression model	4
I63	Pickard	14726549	a)*	0 (only exposed cohort)	a)*	a)*	0 (only exposed cohort)	0 (only exposed cohort)	c)	a)*	a)* Pat. Deceased or lost to follow up not included	5
I63	Pickard	15789955	a)*	0 (only exposed cohort)	a)*	a)*	0 (only exposed cohort)	0 (only exposed cohort)	c) (Assesor: nurse)	a)*	a)* Pat. Lost to follow up not included	4
J44	Ahn	33184428	a)*	0 (only exposed cohort)	a)*	a)*	0 (only exposed cohort)	0 (only exposed cohort)	c)	a)*	a)* (Pat. With missing values not included)	3
M16	Al-Amiry	29066249	b)*	a)*	a)*	a)*	0 (duration > or <3y)	0	c)	a)*	a)* (Pat. With missing values not included)	6
M16	Clement	33380216	a)*	a)*	a)*	a)*	a)* (matched also for functional scores) (rUKA, mTKA)	a)* (matched also for functional scores) (rUKA, mTKA)	c)	a)*	a)* Pat. Lost to follow up not included	5
M16	Gordon	24786908	a)*	0 (only exposed cohort)	a)*	a)*	0 (only exposed cohort)	0 (only exposed cohort)	c)	a)*	a)* (Pat. With missing values not included)	3
M16	Gordon	24954483	a)*	0 (only exposed cohort)	a)*	a)*	0 (only exposed cohort)	0 (only exposed cohort)	c)	a)*	d)	5
M16	Greene	24549772	a)*	a)*	a)*	a)*	0 (education attainment)	0	c)	a)*	a)*	8
M16	Jönsson	31536554	a)*	a)*	a)*	a)*	0 (knee and hip OA)	0	c)	a)*	a)* (Pat. With missing values not included)	5
M16	Lindgren	24788491	a)*	a)*	a)*	a)*	0 (surgical approach to THR)	0	c)	a)*	a)* (Pat. With missing values not included)	5
M16	Mahmood	25922312	a)*	a)*	a)*	a)*	0 (shortening, lengthening after THA)	0 (only exposed cohort)	c)	a)*	d)	6
M16	Mahmood	26471772	a)*	a)*	a)*	a)*	0 (femoral offset)	0	c)	a)*	a)*	5
M16	Mukka	33354639	a)*	a)*	a)*	a)*	0 (BMI classes)	0	c)	a)*	a)* (Pat. With missing values not included)	6
M16	Rolfson	27229164	a)*	a)*	a)*	a)*	a)* (matched )	a)*	c)	a)*	a)*	3
M17	Benazzo	27010157	a)*	0 (only exposed cohort)	a)*	a)*	0 (only exposed cohort)	0 (only exposed cohort)	c)	a)*	d)	6
M17	Bolam	34372377	a)*	0 (only exposed cohort)	a)*	a)*	0 (only exposed cohort)	0 (only exposed cohort)	c)	b)	a)*	5
M17	Clement	32435451	a)*	a)*	a)*	a)*	a)* (matched also for functional scores) (rUKA, mTKA)	a)*	c)	a)*	d)	4
M17	Giesinger	24262431	a)*	0 (only exposed cohort)	a)*	a)*	0 (only exposed cohort)	0 (only exposed cohort)	c) (Assesor: nurse)	a)*	d)	4
M17	Hutt	25106879	a)*	0 (only exposed cohort)	a)*	a)*	0 (only exposed cohort)	0 (only exposed cohort)	c)	a)*	d)	5
M17	Jessing	31970507	a)*	a)*	a)*	a)*	0 (remaining OA patterns)	0	c)	a)*	a)*	6
M17	Kim	31918528	a)*	0 (only exposed cohort)	a)*	a)*	0 (only exposed cohort)	0 (only exposed cohort)	c)	b)	a)* (Pat. With missing values not included)	8
M17	Lee	28879034	b)*	0 (only exposed cohort)	a)*	a)*	0 (only exposed cohort)	0 (only exposed cohort)	c)	b)	d)	4
M17	Liddle	26033059	a)*	a)*	a)*	a)*	a)* (matched for age and time from surgery)	a)*	c)	a)*	a)* (Pat. With missing values not included)	4
M17	Park	27134504	b)*	a)*	a)*	a)*	0 (adherent or not)	0	c)	b)	a)*	6
M17	Peersman	31115598	a)*	a)*	a)*	a)*	0 (uni or total knee replacement)	0	c)	a)*	d)	5
M17	Steinhaus	30708384	a)*	a)*	a)*	a)*	0 (BMI classes)	0	c)	a)*	a)* (Pat. With missing values not included)	5
M17	Suh	29201821	a)*	a)*	a)*	a)*	0 (different trainings)	0	c)	b)	a)*	6
M17	Thomas	28328935	a)*	a)*	a)*	a)*	a)*	0	c)	a)*	a)* Pat. Lost to follow up not included	6
M51	Elkan	26849140	b)*	a)*	a)*	a)*	0 (elective and non elective)	0	c)	a)*	a)* missing data either for 1 or 2 years replaced	4
M51	Elkan	29523985	a)*	a)*	a)*	a)*	0 (Stockholm vs. Swiss Spine)	0	c)	a)*	a)* (Pat. With missing values not included)	7
M51	Hey	29662746	a)*	a)*	a)*	a)*	0 (various diagnoses to back pain)	0	c)	a)*	a)* (Pat. With missing values not included)	3
M51	Holmberg	33230085	a)*	0 (only exposed cohort)	a)*	a)*	0 (only exposed cohort)	0 (only exposed cohort)	c)	a)*	b)* linear regression model	6
M51	Lagerbäck	31786988	b)*	0 (only exposed cohort)	a)*	a)*	0 (only exposed cohort)	0 (only exposed cohort)	c)	a)*	a)* (Pat. With missing values not included)	6
M51	Lindbäck	28168345	a)*	a)*	a)*	a)*	0 (various diagnoses to back pain)	0	c)	b)	b)* (missing data <2)	6
M51	Liu	34109744	a)*	a)*	a)*	a)*	0 (MED, PTED)	0	c)	a)*	d)	5
M51	Molloy	27033312	a)*	0 (only exposed cohort)	a)*	a)*	0 (only exposed cohort)	0 (only exposed cohort)	c)	a)*	d)	5
M51	Parker	24785973	a)*	a)*	a)*	a)*	a)* different reasons for back pain (stenosis etc.)	a)*	c) (Assesor: nurse)	a)*	a)*	6
M51	Silverplats	21434763	a)*	0 (only exposed cohort)	a)*	a)*	0 (only exposed cohort)	0 (only exposed cohort)	c)	a)*	d)	6
M51	Sørensen	10.3171/2020.4.Spine191382	a)*	0 (only exposed cohort)	a)*	a)*	0 (only exposed cohort)	0 (only exposed cohort)	c)	a)*	a)* (Pat. With missing values not included)	5
M51	Støttrup	30974237	a)*	a)*	a)*	a)*	0 (duration <3mo, 3-12mo, or >12mo)	0	c)	a)*	a)* (Pat. With missing values not included)	6
M51	Tschugg	27637902	a)*	0 (only exposed cohort)	a)*	a)*	0 (only exposed cohort)	0 (only exposed cohort)	c)	a)*	d)	5
M51	Tschugg	28091825	a)*	a)*	a)*	a)*	0	0	c)	a)*	d)	6
M51	Udby	32694486	a)*	a)*	a)*	a)*	0 (with/without modic change)	0	c)	a)*	a)*	6
M51	Wang	30312274	a)*	a)*	a)*	a)*	0 (translaminar and interlaminar)	0	c)	a)*	a)*	6
M54	Deckers	25683776	b)*	0 (only exposed cohort)	a)*	a)*	0 (only exposed cohort)	0 (only exposed cohort)	c)	b)	d)	6
M54	Gedin	31103102	a)*	a)*	a)*	a)*	0 (acute and chronic back pain)	0	c)	b)	a)* (Pat. With missing values not included)	4
M54	Mitchell	34242440	b)*	0 (only exposed cohort)	a)*	a)*	0 (only exposed cohort)	0 (only exposed cohort)	c)	a)*	c)	5
M54	Thomson	34478115	a)*	0 (only exposed cohort)	a)*	a)*	0 (only exposed cohort)	0 (only exposed cohort)	c)	a)*	b)* missing values were imputed	5
M80	Borgström	16283064	b)*	a)*	a)*	a)*	0 (different fractures)	0	c	a)*	a)*	5
M80	Moretti	30406685	a)*	0 (only exposed cohort)	a)*	a)*	0 (only exposed cohort)	0 (only exposed cohort)	c)	a)*	a)*	4
M80	Spross	24197481	a)*	a)*	a)*	a)*	0 (adjacent segment fracture or no)	0	c)	b)	a)*	6
M80	Takura	28323701	a)*	0 (only exposed cohort)	a)*	a)*	0 (only exposed cohort)	0 (only exposed cohort)	c)	a)*	d)	5
M80, M81	Cooper	17968611	a)*	a)*	a)*	a)*	0 osteoporosis with/without fracture, prior fracture	0	d	a)*	d)	5
M80, M81	Nakamura	22868656	a)*	0 (only exposed cohort)	a)*	a)*	0 (only exposed cohort)	0 (only exposed cohort)	d)	a)*	a)* (Pat. With missing values not included)	4
M80, M81	Ohta	25299349	a)*	a)*	a)*	a)*	0 (Raloxifen +/- Vit. D)	0	c)	a)*	d)	6
S72	Amarilla-Donoso	32587793	a)*	0 (only exposed cohort)	a)*	a)*	0 (only exposed cohort)	0 (only exposed cohort)	c)	a)*	d)	6
S72	Beaupre	22702238	a)*	0 (only exposed cohort)	a)*	a)*	0 (only exposed cohort)	0 (only exposed cohort)	c) (Assesor: nurse)	a)*	a)*	7
S72	Borgström	23306819	b)*	a)*	a)*	a)*	0 (different fractures)	0	c)	a)*	d)	4
S72	Buecking	23783644	b)*	a)*	a)*	a)*	0 (with or withour antidepressants)	0	c) (Assesor: nurse)	b)	a)* (Pat. With missing values not included)	6
S72	Campenfeldt	29106948	b)*	a)*	a)*	a)*	0 (displaced and non displaced)	0	c)	a)*	a)* (Pat. With missing values not included)	6
S72	Chokotho	32698707	a)*	a)*	a)*	a)*	0 (with/without intramedullar nailing)	0	c)	a)*	a)* Pat. Lost to follow up not included	5
S72	Coughlin	32475240	a)*	a)*	a)*	a)*	0 (different fractures and operations)	0	c)	a)*	a)* (Pat. With missing values not included)	6
S72	Ekström	19104302	a)*	0 (only exposed cohort)	a)*	a)*	0 (only exposed cohort)	0 (only exposed cohort)	c)	a)*	a)* Pat. Deceased or lost to follow up not included	5
S72	Eliezer	28244909	a)*	a)*	a)*	a)*	0 (different nails used)	0	c)	a)*	a)* (Pat. With missing values not included)	8
S72	Enocson	19714486	a)*	0 (only exposed cohort)	a)*	a)*	0 (only exposed cohort)	0 (only exposed cohort)	c) (Assesor: nurse)	a)*	b)*	5
S72	Gjertsen	20194320	a)*	a)*	a)*	a)*	a)*	a)*	c)	a)*	a)* non responders excluded	4
S72	Hack	31435743	a)*	0 (only exposed cohort)	a)*	a)*	0 (only exposed cohort)	0 (only exposed cohort)	c)	a)*	a)* Pat. Deceased or lost to follow up not included	4
S72	Honkavaara	27282691	b)*	0 (only exposed cohort)	a)*	a)*	0 (only exposed cohort)	0 (only exposed cohort)	c)	a)*	d)	5
S72	Kelly-Pettersson	31028625	a)*	a)*	a)*	a)*	0 (depression and control)	0	c) (Assesor: nurse)	a)*	a)*	5
S72	Lesnyak	32124066	a)*	a)*	a)*	a)*	0 (different fractures)	0	c)	a)*	a)* (Pat. With missing values not included)	6
S72	Parsons	29292297	b)*	0 (only exposed cohort)	a)*	a)*	0 (only exposed cohort)	0 (only exposed cohort)	c)	a)*	b)* linear regression model	5
S72	Sayed-Noor	27206260	a)*	a)*	a)*	a)*	0 (direct lateral and posteriorlateral approach)	0	c) (Assesor: nurse)	a)*	a)*	5
S72	Sugeno	10.1007/s11657-008-0017-1	a)*	0 (only exposed cohort)	a)*	a)*	0 (only exposed cohort)	0 (only exposed cohort)	c)	a)*	a)* (Pat. With missing values not included)	5
S72	Tidermark	12113394	b)*	0 (only exposed cohort)	a)*	a)*	0 (only exposed cohort)	0 (only exposed cohort)	c) (Assesor: nurse)	a)*	a)* Pat. Deceased or lost to follow up not included	5
S82	Abimanyi-Ochom	25792491	b)*	a)*	a)*	a)*	0 (different fractures)	0	c)	a)*	a)* Pat. Lost to follow up not included	5
F33	Turner	23659557	a)*	0 (only exposed cohort)	a)*	a)*	0 (only exposed cohort)	0 (only exposed cohort)	c)	a)*	a)* incomplete data not included	5
S72	Parsons	24648420	b)*	a)*	a)*	a)*	0 (demented or non demented)	0	c)	b)	d)	4
M16	Parsons	25065007	a)*	0 (only exposed cohort)	a)*	a)*	0 (only exposed cohort)	0 (only exposed cohort)	c)	a)*	d)	4
G40	Mulhern	28408012	a)*	0 (only exposed cohort)	a)*	a)*	0 (only exposed cohort)	0 (only exposed cohort)	c)	a)*	d)	4
