# Supplementary material for: Effects of medical interventions on health-related quality of life in chronic disease – systematic review and meta-analysis of the 19 most common diagnoses
Source: Front Public Health. 2024 Feb 6;12:1313685. doi: 10.3389/fpubh.2024.1313685 (PMC10878130; doi:10.3389/fpubh.2024.1313685)
Supplement: Supplementary file 7 [file Table_7.xlsx]

## Sheet: Sheet1
Diagnosis	ICD10 code	PMID	DOI	Last Name of First Author	Journal Abbreviation	Journal	Day	Month	Year	Title	Study Type	Study Group	Mean Age	n	n_female	n_male	X5D_pre	X5D_pre_sd	X5D_post	X5D_post_sd
lung cancer	C34	20861294	10.1136/thx.2010.136390	Grutters	Thorax	Thorax	29	10	2010	Health-related quality of life in patients surviving non-small cell lung cancer.	na	#1	68	260	85	175	0.74	0.27
lung cancer	C34	21155140	10.1097/jto.0b013e3181f77a6a	Jang	J Thorac Oncol	Journal of thoracic oncology : official publication of the International Association for the Study of Lung Cancer	25	3	2011	Derivation of utility values from European Organization for Research and Treatment of Cancer Quality of Life-Core 30 questionnaire values in lung cancer.	Cohort	#1	66	172	92	80			0.76	0.2
lung cancer	C34	22244076	10.1186/1471-2407-12-14	Schuette	BMC Cancer	BMC cancer	25	6	2012	Second-line treatment of stage III/IV non-small-cell lung cancer (NSCLC) with pemetrexed in routine clinical practice: evaluation of performance status and health-related quality of life.	Cohort	#1	66.3	521	158	363	0.66	0.256	0.77	0.228
lung cancer	C34	23328549	10.1097/JTO.0b013e3182773fce	Hirsh	J Thorac Oncol	Journal of thoracic oncology : official publication of the International Association for the Study of Lung Cancer	18	7	2013	Symptom and quality of life benefit of afatinib in advanced non-small-cell lung cancer patients previously treated with erlotinib or gefitinib: results of a randomized phase IIb/III trial (LUX-Lung 1).	Case Control	#1		390			0.727		0.71
lung cancer	C34	23328549	10.1097/JTO.0b013e3182773fce	Hirsh	J Thorac Oncol	Journal of thoracic oncology : official publication of the International Association for the Study of Lung Cancer	18	7	2013	Symptom and quality of life benefit of afatinib in advanced non-small-cell lung cancer patients previously treated with erlotinib or gefitinib: results of a randomized phase IIb/III trial (LUX-Lung 1).	Case Control	#2		195			0.727		0.67
lung cancer	C34	23561304	10.1016/j.lungcan.2013.03.008	Iyer	Lung Cancer	Lung cancer (Amsterdam, Netherlands)	1	5	2014	Symptom burden and quality of life in advanced non-small cell lung cancer patients in France and Germany.	Cross-Sectional	#1		313	106	207	0.57	0.41
lung cancer	C34	23561304	10.1016/j.lungcan.2013.03.008	Iyer	Lung Cancer	Lung cancer (Amsterdam, Netherlands)	1	5	2014	Symptom burden and quality of life in advanced non-small cell lung cancer patients in France and Germany.	Cross-Sectional	#2	63	514	168	346	0.59	0.31
lung cancer	C34	25436797	10.1097/JTO.0000000000000318	Blackhall	J Thorac Oncol	Journal of thoracic oncology : official publication of the International Association for the Study of Lung Cancer	9	12	2015	Patient-reported outcomes and quality of life in PROFILE 1007: a randomized trial of crizotinib compared with chemotherapy in previously treated patients with ALK-positive advanced non-small-cell lung cancer.	Case Control	#1	48.15	62	34	28	0.67	0.29	0.66	0.32
lung cancer	C34	25436797	10.1097/JTO.0000000000000318	Blackhall	J Thorac Oncol	Journal of thoracic oncology : official publication of the International Association for the Study of Lung Cancer	9	12	2015	Patient-reported outcomes and quality of life in PROFILE 1007: a randomized trial of crizotinib compared with chemotherapy in previously treated patients with ALK-positive advanced non-small-cell lung cancer.	Case Control	#2	50.63	89	49	40	0.73	0.24	0.74	0.21
lung cancer	C34	25436797	10.1097/JTO.0000000000000318	Blackhall	J Thorac Oncol	Journal of thoracic oncology : official publication of the International Association for the Study of Lung Cancer	9	12	2015	Patient-reported outcomes and quality of life in PROFILE 1007: a randomized trial of crizotinib compared with chemotherapy in previously treated patients with ALK-positive advanced non-small-cell lung cancer.	Case Control	#3	49.91	162	92	70	0.73	0.24	0.82	0.19
lung cancer	C34	25582493	10.1016/j.cllc.2014.12.002	Galetta	Clin Lung Cancer	Clinical lung cancer	3	3	2016	Cisplatin/Pemetrexed Followed by Maintenance Pemetrexed Versus Carboplatin/Paclitaxel/Bevacizumab Followed by Maintenance Bevacizumab in Advanced Nonsquamous Lung Cancer: The GOIM (Gruppo Oncologico Italia Meridionale) ERACLE Phase III Randomized Trial.	na	#1	62	58	13	45	0.66	0.3	0.57
lung cancer	C34	25582493	10.1016/j.cllc.2014.12.002	Galetta	Clin Lung Cancer	Clinical lung cancer	3	3	2016	Cisplatin/Pemetrexed Followed by Maintenance Pemetrexed Versus Carboplatin/Paclitaxel/Bevacizumab Followed by Maintenance Bevacizumab in Advanced Nonsquamous Lung Cancer: The GOIM (Gruppo Oncologico Italia Meridionale) ERACLE Phase III Randomized Trial.	na	#2	60	60	18	42	0.72	0.24	0.72
lung cancer	C34	25670839	10.1177/0272989X15570364	Tramontano	Med Decis Making	Medical decision making : an international journal of the Society for Medical Decision Making	19	1	2016	Catalog and comparison of societal preferences (utilities) for lung cancer health states: results from the Cancer Care Outcomes Research and Surveillance (CanCORS) study.	Cohort	#1		2396	1154	1242	0.78	0.18
lung cancer	C34	29871849	10.1016/j.jgo.2018.05.009	Jeppesen	J Geriatr Oncol	Journal of geriatric oncology	14	11	2019	Impact of comprehensive geriatric assessment on quality of life, overall survival, and unplanned admission in patients with non-small cell lung cancer treated with stereotactic body radiotherapy.	Case Control	#1	73	25	12	13	0.71
lung cancer	C34	29871849	10.1016/j.jgo.2018.05.009	Jeppesen	J Geriatr Oncol	Journal of geriatric oncology	14	11	2019	Impact of comprehensive geriatric assessment on quality of life, overall survival, and unplanned admission in patients with non-small cell lung cancer treated with stereotactic body radiotherapy.	Case Control	#2	71	26	12	14	0.77
lung cancer	C34	30103096	10.1016/j.ejca.2018.05.005	Reck	Eur J Cancer	European journal of cancer (Oxford, England : 1990)	22	4	2019	Evaluation of health-related quality of life and symptoms in patients with advanced non-squamous non-small cell lung cancer treated with nivolumab or docetaxel in CheckMate 057.	na	#1		212	91	121	0.69		0.69
lung cancer	C34	30103096	10.1016/j.ejca.2018.05.005	Reck	Eur J Cancer	European journal of cancer (Oxford, England : 1990)	22	4	2019	Evaluation of health-related quality of life and symptoms in patients with advanced non-squamous non-small cell lung cancer treated with nivolumab or docetaxel in CheckMate 057.	na	#2		210	102	108	0.72		0.76
lung cancer	C34	30825160	10.1007/s11136-019-02152-6	Wood	Qual Life Res	Quality of life research : an international journal of quality of life aspects of treatment, care and rehabilitation	21	8	2019	The humanistic burden of advanced non-small cell lung cancer (NSCLC) in Europe: a real-world survey linking patient clinical factors to patient and caregiver burden.	Cohort	#1	64.5	1030	351	679	0.67	0.31
lung cancer	C34	31098867	10.1007/s11748-019-01136-0	Koide	Gen Thorac Cardiovasc Surg	General thoracic and cardiovascular surgery	13	2	2020	Quality assessment using EQ-5D-5L after lung surgery for non-small cell lung cancer (NSCLC) patients.	Cohort	#1	68	24	14	10	0.81	0.19	0.74	0.11
lung cancer	C34	31195357	10.1016/j.ejca.2019.05.008	Reck	Eur J Cancer	European journal of cancer (Oxford, England : 1990)	1	6	2020	Nivolumab plus ipilimumab versus chemotherapy as first-line treatment in advanced non-small-cell lung cancer with high tumour mutational burden: patient-reported outcomes results from the randomised, open-label, phase III CheckMate 227 trial.	Case Control	#1		142	48	94	0.713		0.693	0.288
lung cancer	C34	31195357	10.1016/j.ejca.2019.05.008	Reck	Eur J Cancer	European journal of cancer (Oxford, England : 1990)	1	6	2020	Nivolumab plus ipilimumab versus chemotherapy as first-line treatment in advanced non-small-cell lung cancer with high tumour mutational burden: patient-reported outcomes results from the randomised, open-label, phase III CheckMate 227 trial.	Case Control	#2		117	34	83	0.712		0.784	0.214
lung cancer	C34	31733490	10.1016/j.radonc.2019.10.016	Witlox	Radiother Oncol	Radiotherapy and oncology : journal of the European Society for Therapeutic Radiology and Oncology	14	4	2021	Health-related quality of life after prophylactic cranial irradiation for stage III non-small cell lung cancer patients: Results from the NVALT-11/DLCRG-02 phase III study.	Case Control	#1	61	61	3	58	0.8
lung cancer	C34	31733490	10.1016/j.radonc.2019.10.016	Witlox	Radiother Oncol	Radiotherapy and oncology : journal of the European Society for Therapeutic Radiology and Oncology	14	4	2021	Health-related quality of life after prophylactic cranial irradiation for stage III non-small cell lung cancer patients: Results from the NVALT-11/DLCRG-02 phase III study.	Case Control	#2	62	62	6	56	0.79
lung cancer	C34	32118784	10.1097/MD.0000000000019379	Ha	Medicine (Baltimore)	Medicine	16	3	2020	Willingness to pay for a quality-adjusted life year among advanced non-small cell lung cancer patients in Viet Nam, 2018.	Cross-Sectional	#1		400	175	225			0.66	0.26
lung cancer	C34	33485960	10.1016/j.jtho.2020.12.019	Reck	J Thorac Oncol	Journal of thoracic oncology : official publication of the International Association for the Study of Lung Cancer	21	4	2021	First-Line Nivolumab Plus Ipilimumab Versus Chemotherapy in Advanced NSCLC With 1% or Greater Tumor PD-L1 Expression: Patient-Reported Outcomes From CheckMate 227 Part 1.	Case Control	#1		349	122	227	0.774	0.231	0.817
lung cancer	C34	33485960	10.1016/j.jtho.2020.12.019	Reck	J Thorac Oncol	Journal of thoracic oncology : official publication of the International Association for the Study of Lung Cancer	21	4	2021	First-Line Nivolumab Plus Ipilimumab Versus Chemotherapy in Advanced NSCLC With 1% or Greater Tumor PD-L1 Expression: Patient-Reported Outcomes From CheckMate 227 Part 1.	Case Control	#2		356	122	234	0.734	0.32	0.737
lung cancer	C34		10.4999/uhod.182233	Erbaycu		UHOD - Uluslararasi Hematoloji Onkoloji Dergisi		3	2018	The assessment of the effect of changes in lung cancer follow-up period on the quality of life using EQ-5D questionnaire and follow data (AKAYAK-1 multicenter project)	Cohort	#2	61.35	266	18	248	0.66	0.36
breast cancer	C50	11789549	10.1023/a:1013018218360	Conner-Spady	Qual Life Res	Quality of life research : an international journal of quality of life aspects of treatment, care and rehabilitation	1	2	2002	Responsiveness of the EuroQol in breast cancer patients undergoing high dose chemotherapy.	Cohort	#1	44.5	40	40		0.77	0.16	0.78	0.17
breast cancer	C50	17468943	10.1007/s11136-007-9202-8	Lidgren	Qual Life Res	Quality of life research : an international journal of quality of life aspects of treatment, care and rehabilitation	25	10	2007	Health related quality of life in different states of breast cancer.	Cross-Sectional	#1	59	21	21		0.779	0.16
breast cancer	C50	17468943	10.1007/s11136-007-9202-8	Lidgren	Qual Life Res	Quality of life research : an international journal of quality of life aspects of treatment, care and rehabilitation	25	10	2007	Health related quality of life in different states of breast cancer.	Cross-Sectional	#2	58	177	177		0.779	0.22
breast cancer	C50	17468943	10.1007/s11136-007-9202-8	Lidgren	Qual Life Res	Quality of life research : an international journal of quality of life aspects of treatment, care and rehabilitation	25	10	2007	Health related quality of life in different states of breast cancer.	Cross-Sectional	#3	56	65	65		0.685	0.23
breast cancer	C50	17468943	10.1007/s11136-007-9202-8	Lidgren	Qual Life Res	Quality of life research : an international journal of quality of life aspects of treatment, care and rehabilitation	25	10	2007	Health related quality of life in different states of breast cancer.	Cross-Sectional	#4	56	72	72		0.696	0.24
breast cancer	C50	19153829	10.1007/s10549-009-0310-8	Zhou	Breast Cancer Res Treat	Breast cancer research and treatment	16	12	2009	Lapatinib plus capecitabine versus capecitabine alone for HER2+ (ErbB2+) metastatic breast cancer: quality-of-life assessment.	Case Control	#1	51	166	166		0.66	0.24
breast cancer	C50	19153829	10.1007/s10549-009-0310-8	Zhou	Breast Cancer Res Treat	Breast cancer research and treatment	16	12	2009	Lapatinib plus capecitabine versus capecitabine alone for HER2+ (ErbB2+) metastatic breast cancer: quality-of-life assessment.	Case Control	#2	54	169	169		0.64	0.258
breast cancer	C50	19768651	10.1007/s10549-009-0552-5	Freedman	Breast Cancer Res Treat	Breast cancer research and treatment	20	8	2010	Health states of women after conservative surgery and radiation for breast cancer.	Cohort	#1		1050	1050				0.9	0.66
breast cancer	C50	21257305	10.1016/j.ejca.2010.12.017	Kimman	Eur J Cancer	European journal of cancer (Oxford, England : 1990)	18	11	2011	Economic evaluation of four follow-up strategies after curative treatment for breast cancer: results of an RCT.	Cohort	#1	55.8	299	299				0.75	0.22
breast cancer	C50	22012023	10.1007/s11136-011-0037-y	Kim	Qual Life Res	Quality of life research : an international journal of quality of life aspects of treatment, care and rehabilitation	5	11	2012	Mapping the cancer-specific EORTC QLQ-C30 and EORTC QLQ-BR23 to the generic EQ-5D in metastatic breast cancer patients.	Cohort	#1	49.3	199	196	3	0.82	0.16
breast cancer	C50	22559752	10.1017/S0266462312000049	Bastani	Int J Technol Assess Health Care	International journal of technology assessment in health care	14	9	2012	Cost-utility analysis of adjuvant therapies for breast cancer in Iran.	Cohort	#1	46.71	32	32		0.64		0.73
breast cancer	C50	22559752	10.1017/S0266462312000049	Bastani	Int J Technol Assess Health Care	International journal of technology assessment in health care	14	9	2012	Cost-utility analysis of adjuvant therapies for breast cancer in Iran.	Cohort	#2	49.29	68	68		0.55		0.73
breast cancer	C50	23054499	10.1007/s11136-012-0291-7	Lee	Qual Life Res	Quality of life research : an international journal of quality of life aspects of treatment, care and rehabilitation	18	4	2014	Comparison of the measurement properties between a short and generic instrument, the 5-level EuroQoL Group's 5-dimension (EQ-5D-5L) questionnaire, and a longer and disease-specific instrument, the Functional Assessment of Cancer Therapy-Breast (FACT-B), in Asian breast cancer patients.	Cross-Sectional	#1	52.1	269	269		0.76	0.18
breast cancer	C50	23178354	10.1188/12.CJON.617-623	Serra	Clin J Oncol Nurs	Clinical journal of oncology nursing	4	11	2013	Outcomes of guided imagery in patients receiving radiation therapy for breast cancer.	Cohort	#1	57	54	54		0.88	0.12	0.86	0.1
breast cancer	C50	24178630	10.1007/s11136-013-0562-y	Färkkilä	Qual Life Res	Quality of life research : an international journal of quality of life aspects of treatment, care and rehabilitation	9	6	2014	Health-related quality of life among breast, prostate, and colorectal cancer patients with end-stage disease.	Cohort	#1	66	27	27				0.447	0.37
breast cancer	C50	25915539	10.1371/journal.pone.0124169	Tachi	PLoS One	PloS one	18	1	2016	The impact of outpatient chemotherapy-related adverse events on the quality of life of breast cancer patients.	Cohort	#1	59.6	47	47		0.84	0.17	0.73	0.18
breast cancer	C50	26153513	10.1007/s00520-015-2830-6	Yagata	Support Care Cancer	Supportive care in cancer : official journal of the Multinational Association of Supportive Care in Cancer	2	8	2016	Joint symptoms and health-related quality of life in postmenopausal women with breast cancer who completed 5 years of anastrozole.	Case Control	#1	65	330	330				0.86	0.15
breast cancer	C50	27437122	10.5812/ircmj.23556	Yousefi	Iran Red Crescent Med J	Iranian Red Crescent medical journal	20	7	2016	Comparison of SF-6D and EQ-5D Scores in Patients With Breast Cancer.	Cross-Sectional	#1	46.7	158	158		0.69	0.216
breast cancer	C50	28706443	10.2147/PPA.S138028	Liu	Patient Prefer Adherence	Patient preference and adherence	1	10	2020	Comparison of EQ-5D-5L health state utilities using four country-specific tariffs on a breast cancer patient sample in mainland China.	na	#1	48	608	608		0.83	0.184
breast cancer	C50	29043567	10.1007/s40273-017-0580-7	Hagiwara	Pharmacoeconomics	PharmacoEconomics	14	6	2019	Impact of Adverse Events on Health Utility and Health-Related Quality of Life in Patients Receiving First-Line Chemotherapy for Metastatic Breast Cancer: Results from the SELECT BC Study.	Case Control	#1	59	206	206		0.768	0.166	0.848	0.159
breast cancer	C50	29043567	10.1007/s40273-017-0580-7	Hagiwara	Pharmacoeconomics	PharmacoEconomics	14	6	2019	Impact of Adverse Events on Health Utility and Health-Related Quality of Life in Patients Receiving First-Line Chemotherapy for Metastatic Breast Cancer: Results from the SELECT BC Study.	Case Control	#2	57	174	174		0.766	0.156	0.784	0.184
breast cancer	C50	29082574	10.1002/ejp.1139	Mendoza	Eur J Pain	European journal of pain (London, England)	7	1	2019	The contribution of pain in determining the health status of cancer patients with bone metastases: A secondary analysis of data from three Phase III registration trials.	na	#1	56.8	2044	1937	107	0.62	0.29
breast cancer	C50	29140139	10.1080/0284186X.2017.1400683	Rautalin	Acta Oncol	Acta oncologica (Stockholm, Sweden)	17	9	2018	Health-related quality of life in different states of breast cancer - comparing different instruments.	Cross-Sectional	#1	56.9	118	118				0.85	0.19
breast cancer	C50	29140139	10.1080/0284186X.2017.1400683	Rautalin	Acta Oncol	Acta oncologica (Stockholm, Sweden)	17	9	2018	Health-related quality of life in different states of breast cancer - comparing different instruments.	Cross-Sectional	#2	64.6	14	14				0.51	0.29
breast cancer	C50	29140139	10.1080/0284186X.2017.1400683	Rautalin	Acta Oncol	Acta oncologica (Stockholm, Sweden)	17	9	2018	Health-related quality of life in different states of breast cancer - comparing different instruments.	Cross-Sectional	#3	60.8	150	150				0.87	0.16
breast cancer	C50	29140139	10.1080/0284186X.2017.1400683	Rautalin	Acta Oncol	Acta oncologica (Stockholm, Sweden)	17	9	2018	Health-related quality of life in different states of breast cancer - comparing different instruments.	Cross-Sectional	#4	63.1	382	382				0.84	0.19
breast cancer	C50	29140139	10.1080/0284186X.2017.1400683	Rautalin	Acta Oncol	Acta oncologica (Stockholm, Sweden)	17	9	2018	Health-related quality of life in different states of breast cancer - comparing different instruments.	Cross-Sectional	#5	62.7	176	176				0.74	0.26
breast cancer	C50	29147887	10.1007/s11136-017-1740-0	Vos	Qual Life Res	Quality of life research : an international journal of quality of life aspects of treatment, care and rehabilitation	10	9	2018	A preliminary prediction model for potentially guiding patient choices between breast conserving surgery and mastectomy in early breast cancer patients; a Dutch experience.	na	#6							0.91
breast cancer	C50	29147887	10.1007/s11136-017-1740-0	Vos	Qual Life Res	Quality of life research : an international journal of quality of life aspects of treatment, care and rehabilitation	10	9	2018	A preliminary prediction model for potentially guiding patient choices between breast conserving surgery and mastectomy in early breast cancer patients; a Dutch experience.	na	#7							0.84
breast cancer	C50	29147887	10.1007/s11136-017-1740-0	Vos	Qual Life Res	Quality of life research : an international journal of quality of life aspects of treatment, care and rehabilitation	10	9	2018	A preliminary prediction model for potentially guiding patient choices between breast conserving surgery and mastectomy in early breast cancer patients; a Dutch experience.	na	#8							0.88
breast cancer	C50	29147887	10.1007/s11136-017-1740-0	Vos	Qual Life Res	Quality of life research : an international journal of quality of life aspects of treatment, care and rehabilitation	10	9	2018	A preliminary prediction model for potentially guiding patient choices between breast conserving surgery and mastectomy in early breast cancer patients; a Dutch experience.	na	#9							0.86
breast cancer	C50	29147887	10.1007/s11136-017-1740-0	Vos	Qual Life Res	Quality of life research : an international journal of quality of life aspects of treatment, care and rehabilitation	10	9	2018	A preliminary prediction model for potentially guiding patient choices between breast conserving surgery and mastectomy in early breast cancer patients; a Dutch experience.	na	#10							0.87
breast cancer	C50	29209529	10.1136/esmoopen-2017-000227	Wood	ESMO Open	ESMO open	11	3	2022	Patient-reported pain severity, pain interference and health status in HR+/HER2- advanced/metastatic breast cancer.	Cross-Sectional	#1	65.2	739	739		0.73	0.29
breast cancer	C50	29360932	10.1093/annonc/mdy012	Rugo	Ann Oncol	Annals of oncology : official journal of the European Society for Medical Oncology	25	11	2019	Impact of palbociclib plus letrozole on patient-reported health-related quality of life: results from the PALOMA-2 trial.	Case Control	#1	61.7	437	437		0.697	0.25	0.63	0.3
breast cancer	C50	29360932	10.1093/annonc/mdy012	Rugo	Ann Oncol	Annals of oncology : official journal of the European Society for Medical Oncology	25	11	2019	Impact of palbociclib plus letrozole on patient-reported health-related quality of life: results from the PALOMA-2 trial.	Case Control	#2	60.6	218	218		0.73	0.21	0.662	0.3
breast cancer	C50	29485067	10.1016/j.ijrobp.2017.11.047	Swanick	Int J Radiat Oncol Biol Phys	International journal of radiation oncology, biology, physics	20	2	2019	Long-term Patient-Reported Outcomes in Older Breast Cancer Survivors: A Population-Based Survey Study.	Cross-Sectional	#1	72	100	100				0.88	0.2
breast cancer	C50	29485067	10.1016/j.ijrobp.2017.11.047	Swanick	Int J Radiat Oncol Biol Phys	International journal of radiation oncology, biology, physics	20	2	2019	Long-term Patient-Reported Outcomes in Older Breast Cancer Survivors: A Population-Based Survey Study.	Cross-Sectional	#2	73	106	106				0.86	0.23
breast cancer	C50	29485067	10.1016/j.ijrobp.2017.11.047	Swanick	Int J Radiat Oncol Biol Phys	International journal of radiation oncology, biology, physics	20	2	2019	Long-term Patient-Reported Outcomes in Older Breast Cancer Survivors: A Population-Based Survey Study.	Cross-Sectional	#3	73	72	72				0.85	0.23
breast cancer	C50	29485067	10.1016/j.ijrobp.2017.11.047	Swanick	Int J Radiat Oncol Biol Phys	International journal of radiation oncology, biology, physics	20	2	2019	Long-term Patient-Reported Outcomes in Older Breast Cancer Survivors: A Population-Based Survey Study.	Cross-Sectional	#4	72	102	102				0.78	0.23
breast cancer	C50	29485067	10.1016/j.ijrobp.2017.11.047	Swanick	Int J Radiat Oncol Biol Phys	International journal of radiation oncology, biology, physics	20	2	2019	Long-term Patient-Reported Outcomes in Older Breast Cancer Survivors: A Population-Based Survey Study.	Cross-Sectional	#5	72	86	86				0.79	0.3
breast cancer	C50	29597131	10.1016/j.breast.2018.03.004	Wang	Breast	Breast (Edinburgh, Scotland)	9	10	2018	Health-related quality of life and utility scores of patients with breast neoplasms in China: A multicenter cross-sectional survey.	Cross-Sectional	#1	49.5	498	498				0.789	0.18
breast cancer	C50	29597131	10.1016/j.breast.2018.03.004	Wang	Breast	Breast (Edinburgh, Scotland)	9	10	2018	Health-related quality of life and utility scores of patients with breast neoplasms in China: A multicenter cross-sectional survey.	Cross-Sectional	#2	50.2	556	556				0.774	0.17
breast cancer	C50	29597131	10.1016/j.breast.2018.03.004	Wang	Breast	Breast (Edinburgh, Scotland)	9	10	2018	Health-related quality of life and utility scores of patients with breast neoplasms in China: A multicenter cross-sectional survey.	Cross-Sectional	#3	49.8	1234	1234				0.793	0.17
breast cancer	C50	29597131	10.1016/j.breast.2018.03.004	Wang	Breast	Breast (Edinburgh, Scotland)	9	10	2018	Health-related quality of life and utility scores of patients with breast neoplasms in China: A multicenter cross-sectional survey.	Cross-Sectional	#4	50.7	224	224				0.686	0.24
breast cancer	C50	29892519	10.1016/j.jbo.2017.11.004	von Moos	J Bone Oncol	Journal of bone oncology	17	3	2022	Bone-targeted agent treatment patterns and the impact of bone metastases on patients with advanced breast cancer in real-world practice in six European countries.	na	#1	63.5	386	386		0.64	0.35
breast cancer	C50	29892519	10.1016/j.jbo.2017.11.004	von Moos	J Bone Oncol	Journal of bone oncology	17	3	2022	Bone-targeted agent treatment patterns and the impact of bone metastases on patients with advanced breast cancer in real-world practice in six European countries.	na	#2	62.9	368	368		0.8	0.24
breast cancer	C50	30029669	10.1186/s12955-018-0965-0	Yu	Health Qual Life Outcomes	Health and quality of life outcomes	23	10	2018	Uneven recovery patterns of compromised health-related quality of life (EQ-5D-3&#xa0;L) domains for breast Cancer survivors: a comparative study.	Cross-Sectional	#1	46.76	686	686				0.92	0.093
breast cancer	C50	30178391	10.1245/s10434-018-6729-6	Lagendijk	Ann Surg Oncol	Annals of surgical oncology	12	2	2019	Patient-Reported Outcome Measures May Add Value in Breast Cancer Surgery.	Cohort	#1	45	83	83				0.85	0.14
breast cancer	C50	30178391	10.1245/s10434-018-6729-6	Lagendijk	Ann Surg Oncol	Annals of surgical oncology	12	2	2019	Patient-Reported Outcome Measures May Add Value in Breast Cancer Surgery.	Cohort	#2	42.5	110	110				0.86	0.15
breast cancer	C50	30178391	10.1245/s10434-018-6729-6	Lagendijk	Ann Surg Oncol	Annals of surgical oncology	12	2	2019	Patient-Reported Outcome Measures May Add Value in Breast Cancer Surgery.	Cohort	#3	54	257	257				0.83	0.14
breast cancer	C50	30178391	10.1245/s10434-018-6729-6	Lagendijk	Ann Surg Oncol	Annals of surgical oncology	12	2	2019	Patient-Reported Outcome Measures May Add Value in Breast Cancer Surgery.	Cohort	#4	55	162	162				0.81	0.16
breast cancer	C50	30337220	10.1016/S1470-2045(18)30515-1	Velikova	Lancet Oncol	The Lancet. Oncology	10	6	2019	Quality of life after postmastectomy radiotherapy in patients with intermediate-risk breast cancer (SUPREMO): 2-year follow-up results of a randomised controlled trial.	Case Control	#1	55.8	471	471		0.74	0.22	0.77	0.22
breast cancer	C50	30337220	10.1016/S1470-2045(18)30515-1	Velikova	Lancet Oncol	The Lancet. Oncology	10	6	2019	Quality of life after postmastectomy radiotherapy in patients with intermediate-risk breast cancer (SUPREMO): 2-year follow-up results of a randomised controlled trial.	Case Control	#2	56.3	476	476		0.74	0.22	0.76	0.24
breast cancer	C50	30413667	10.1634/theoncologist.2017-0676	Leo	Oncologist	The oncologist	20	7	2020	Eribulin Mesylate as Third or Subsequent Line Chemotherapy for Elderly Patients with Locally Recurrent or Metastatic Breast Cancer: A Multicentric Observational Study of GIOGer (Italian Group of Geriatric Oncology)-ERIBE.	Cohort	#1	72.17	50	50		0.69	0.385	0.74
breast cancer	C50	30499193	10.1111/ecc.12965	Li	Eur J Cancer Care (Engl)	European journal of cancer care	22	7	2019	Which approach is better in eliciting health state utilities from breast cancer patients? Evidence from mainland China.	Cross-Sectional	#1		73	73		0.78	0.22
breast cancer	C50	30499193	10.1111/ecc.12965	Li	Eur J Cancer Care (Engl)	European journal of cancer care	22	7	2019	Which approach is better in eliciting health state utilities from breast cancer patients? Evidence from mainland China.	Cross-Sectional	#2		142	142		0.86	0.18
breast cancer	C50	30499193	10.1111/ecc.12965	Li	Eur J Cancer Care (Engl)	European journal of cancer care	22	7	2019	Which approach is better in eliciting health state utilities from breast cancer patients? Evidence from mainland China.	Cross-Sectional	#3	48	175	175		0.83	0.17
breast cancer	C50	30499193	10.1111/ecc.12965	Li	Eur J Cancer Care (Engl)	European journal of cancer care	22	7	2019	Which approach is better in eliciting health state utilities from breast cancer patients? Evidence from mainland China.	Cross-Sectional	#4		218	218		0.82	0.18
breast cancer	C50	30689703	10.1093/annonc/mdz016	Delaloge	Ann Oncol	Annals of oncology : official journal of the European Society for Medical Oncology	20	4	2020	Effects of neratinib on health-related quality of life in women with HER2-positive early-stage breast cancer: longitudinal analyses from the randomized phase III ExteNET trial.	Case Control	#1		1273	1273	0	0.86	0.18
breast cancer	C50	31066140	10.1111/ecc.13069	Ou	Eur J Cancer Care (Engl)	European journal of cancer care	20	1	2020	Health-related quality of life associated with different cancer treatments in Chinese breast cancer survivors in Taiwan.	Cross-Sectional	#1	55.52	193					0.92	0.09
breast cancer	C50	31288902	10.1691/ph.2019.9327	Tanaka	Pharmazie	Die Pharmazie	18	5	2020	Cost utility analysis of pharmacist counseling care for breast cancer chemotherapy outpatients.	na	#1	53.37	19	19				0.791	0.164
breast cancer	C50	31288902	10.1691/ph.2019.9327	Tanaka	Pharmazie	Die Pharmazie	18	5	2020	Cost utility analysis of pharmacist counseling care for breast cancer chemotherapy outpatients.	na	#2	56.74	19	19				0.921	0.122
breast cancer	C50	32816222	10.1007/s11136-020-02604-4	Claessens	Qual Life Res	Quality of life research : an international journal of quality of life aspects of treatment, care and rehabilitation	25	1	2021	Quality of life in a real-world cohort of advanced breast cancer patients: a study of the SONABRE Registry.	Cohort	#1		92					0.602	0.312
breast cancer	C50	33138835	10.1186/s12955-020-01603-w	Verrill	Health Qual Life Outcomes	Health and quality of life outcomes	4	1	2021	Health-related quality of life and work productivity in UK patients with HER2-positive breast cancer: a cross-sectional study evaluating the relationships between disease and treatment stage.	Cross-Sectional	#1	55	89	89				0.809	0.17
breast cancer	C50	33138835	10.1186/s12955-020-01603-w	Verrill	Health Qual Life Outcomes	Health and quality of life outcomes	4	1	2021	Health-related quality of life and work productivity in UK patients with HER2-positive breast cancer: a cross-sectional study evaluating the relationships between disease and treatment stage.	Cross-Sectional	#2	55.3	102	102				0.695	0.262
breast cancer	C50	33138835	10.1186/s12955-020-01603-w	Verrill	Health Qual Life Outcomes	Health and quality of life outcomes	4	1	2021	Health-related quality of life and work productivity in UK patients with HER2-positive breast cancer: a cross-sectional study evaluating the relationships between disease and treatment stage.	Cross-Sectional	#3	57.7	108	108				0.818	0.181
breast cancer	C50	33373871	10.1016/j.ejca.2020.11.022	Battisti	Eur J Cancer	European journal of cancer (Oxford, England : 1990)	17	9	2021	Bridging the Age Gap in breast cancer: Impact of chemotherapy on quality of life in older women with early breast cancer.	Cohort	#1	73.65	335	335	0	0.877	0.133	0.801	0.179
breast cancer	C50	33373871	10.1016/j.ejca.2020.11.022	Battisti	Eur J Cancer	European journal of cancer (Oxford, England : 1990)	17	9	2021	Bridging the Age Gap in breast cancer: Impact of chemotherapy on quality of life in older women with early breast cancer.	Cohort	#2	77.97	980	980	0	0.869	0.149	0.809	0.191
breast cancer	C50	33396551	10.3390/nu13010136	Montagnese	Nutrients	Nutrients	6	9	2021	Quality of Life in Women Diagnosed with Breast Cancer after a 12-Month Treatment of Lifestyle Modifications.	Case Control	#1	52.3	227			0.88	0.1	0.88	0.11
breast cancer	C50	34256965	10.1016/j.clinthera.2021.04.020	Criscitiello	Clin Ther	Clinical therapeutics	24	11	2021	Health-Related Quality of Life Among Patients With HR+/HER2- Early Breast Cancer.	na	#1	60.8						0.844
breast cancer	C50	34256965	10.1016/j.clinthera.2021.04.020	Criscitiello	Clin Ther	Clinical therapeutics	24	11	2021	Health-Related Quality of Life Among Patients With HR+/HER2- Early Breast Cancer.	na	#2	58.3						0.842
breast cancer	C50	34256965	10.1016/j.clinthera.2021.04.020	Criscitiello	Clin Ther	Clinical therapeutics	24	11	2021	Health-Related Quality of Life Among Patients With HR+/HER2- Early Breast Cancer.	na	#3	61.8						0.916
breast cancer	C50	34256965	10.1016/j.clinthera.2021.04.020	Criscitiello	Clin Ther	Clinical therapeutics	24	11	2021	Health-Related Quality of Life Among Patients With HR+/HER2- Early Breast Cancer.	na	#4	57.2						0.845
breast cancer	C50	34256965	10.1016/j.clinthera.2021.04.020	Criscitiello	Clin Ther	Clinical therapeutics	24	11	2021	Health-Related Quality of Life Among Patients With HR+/HER2- Early Breast Cancer.	na	#5	58.8						0.871
breast cancer	C50	34256965	10.1016/j.clinthera.2021.04.020	Criscitiello	Clin Ther	Clinical therapeutics	24	11	2021	Health-Related Quality of Life Among Patients With HR+/HER2- Early Breast Cancer.	na	#6	56.4						0.867
breast cancer	C50	34256965	10.1016/j.clinthera.2021.04.020	Criscitiello	Clin Ther	Clinical therapeutics	24	11	2021	Health-Related Quality of Life Among Patients With HR+/HER2- Early Breast Cancer.	na	#7	61.5						0.872
breast cancer	C50	34491513	10.1007/s12282-021-01290-5	Taira	Breast Cancer	Breast cancer (Tokyo, Japan)	9	2	2022	Quality of life in a randomized phase II study to determine the optimal dose of 3-week cycle nab-paclitaxel in patients with metastatic breast cancer.	Case Control	#1	57.9	44			0.75	0.17	0.67	0.15
breast cancer	C50	34491513	10.1007/s12282-021-01290-5	Taira	Breast Cancer	Breast cancer (Tokyo, Japan)	9	2	2022	Quality of life in a randomized phase II study to determine the optimal dose of 3-week cycle nab-paclitaxel in patients with metastatic breast cancer.	Case Control	#2	57.6	47			0.69	0.15	0.72	0.16
breast cancer	C50	34491513	10.1007/s12282-021-01290-5	Taira	Breast Cancer	Breast cancer (Tokyo, Japan)	9	2	2022	Quality of life in a randomized phase II study to determine the optimal dose of 3-week cycle nab-paclitaxel in patients with metastatic breast cancer.	Case Control	#3	58.4	45			0.74	0.17	0.72	0.16
breast cancer	C50		10.1038/sj.bmt.1705032	Conner-Spady		Bone Marrow Transplantation	6	6	2005	A longitudinal prospective study of health-related quality of life in breast cancer patients following high-dose chemotherapy with autologous blood stem cell transplantation	Cohort	#1	44.7	52	52		0.78	0.18	0.89	0.13
diabetes mellitus type 2	E11	12150599	10.1177/0272989X0202200412	Clarke	Med Decis Making	Medical decision making : an international journal of the Society for Medical Decision Making	19	9	2002	Estimating utility values for health states of type 2 diabetic patients using the EQ-5D (UKPDS 62).	Cohort	#1	62.3	3192	1277	1915	0.77	0.27
diabetes mellitus type 2	E11	16441524	10.1111/j.1524-4733.2006.00080.x	Sakamaki	Value Health	Value in health : the journal of the International Society for Pharmacoeconomics and Outcomes Research	21	3	2006	Measurement of HRQL using EQ-5D in patients with type 2 diabetes mellitus in Japan.	na	#1	63.3	220	110	110			0.86	0.19
diabetes mellitus type 2	E11	17034640	10.1186/1477-7525-4-80	Secnik Boye	Health Qual Life Outcomes	Health and quality of life outcomes	17	4	2007	Patient-reported outcomes in a trial of exenatide and insulin glargine for the treatment of type 2 diabetes.	Case Control	#1	59.4	228	103	125	0.82	0.22	0.85	0.19
diabetes mellitus type 2	E11	17034640	10.1186/1477-7525-4-80	Secnik Boye	Health Qual Life Outcomes	Health and quality of life outcomes	17	4	2007	Patient-reported outcomes in a trial of exenatide and insulin glargine for the treatment of type 2 diabetes.	Case Control	#2	57.7	227	101	126	0.84	0.2	0.87	0.2
diabetes mellitus type 2	E11	17257282	10.1111/j.1464-5491.2006.02057.x	Currie	Diabet Med	Diabetic medicine : a journal of the British Diabetic Association	29	6	2007	The financial costs of healthcare treatment for people with Type 1 or Type 2 diabetes in the UK with particular reference to differing severity of peripheral neuropathy.	na	#1	68.9	889	363	526	0.691
diabetes mellitus type 2	E11	18435670	10.1111/j.1463-1326.2008.00883.x	Vexiau	Diabetes Obes Metab	Diabetes, obesity &amp; metabolism	15	9	2008	Hypoglycaemia in patients with type 2 diabetes treated with a combination of metformin and sulphonylurea therapy in France.	Cross-Sectional	#1	62.1	400	186	214	0.77	0.24
diabetes mellitus type 2	E11	19106732	10.1097/MLR.0b013e3181844855	Clarke	Med Care	Medical care	26	1	2009	Using the EQ-5D index score as a predictor of outcomes in patients with type 2 diabetes.	Case Control	#1	66	7348	2794	4554	0.81	0.22
diabetes mellitus type 2	E11	20132542	10.1186/1477-7525-8-18	Solli	Health Qual Life Outcomes	Health and quality of life outcomes	30	8	2010	Health-related quality of life in diabetes: The associations of complications with EQ-5D scores.	na	#1	64	356	157	199			0.81	0.19
diabetes mellitus type 2	E11	20224930	10.1007/s10198-010-0224-8	Boye	Eur J Health Econ	The European journal of health economics : HEPAC : health economics in prevention and care	12	8	2011	Utilities and disutilities for attributes of injectable treatments for type 2 diabetes.	na	#1	59.2	151	51	100	0.74	0.3
diabetes mellitus type 2	E11	20536517	10.1111/j.1464-5491.2010.02968.x	Cleveringa	Diabet Med	Diabetic medicine : a journal of the British Diabetic Association	18	10	2010	Diabetes Care Protocol: effects on patient-important outcomes. A cluster randomized, non-inferiority trial in primary care.	Case Control	#1	64.9	543	270	273	0.82	0.22	0.813	0.23
diabetes mellitus type 2	E11	20536517	10.1111/j.1464-5491.2010.02968.x	Cleveringa	Diabet Med	Diabetic medicine : a journal of the British Diabetic Association	18	10	2010	Diabetes Care Protocol: effects on patient-important outcomes. A cluster randomized, non-inferiority trial in primary care.	Case Control	#2	64.1	517	250	267	0.84	0.19	0.827	0.21
diabetes mellitus type 2	E11	20578779	10.2165/11313920-000000000-00000	Soon	Appl Health Econ Health Policy	Applied health economics and health policy	30	9	2010	Audit of Diabetes-Dependent Quality of Life (ADDQoL) [Chinese Version for Singapore] questionnaire: reliability and validity among Singaporeans with type 2 diabetes mellitus.	na	#1	56.6	88	37	51	0.75	0.278
diabetes mellitus type 2	E11	20879963	10.1089/dia.2010.0075	Rubin	Diabetes Technol Ther	Diabetes technology &amp; therapeutics	3	3	2011	Patient-reported outcomes from a 16-week open-label, multicenter study of insulin pump therapy in patients with type 2 diabetes mellitus.	Cohort	#1	56.6	56	28	28	0.78	0.18	0.81	0.17
diabetes mellitus type 2	E11	21132558	10.1007/s10198-010-0290-y	Kontodimopoulos	Eur J Health Econ	The European journal of health economics : HEPAC : health economics in prevention and care	15	5	2012	Comparing the sensitivity of EQ-5D, SF-6D and 15D utilities to the specific effect of diabetic complications.	Cross-Sectional	#1	65.31	319	199	120	0.71
diabetes mellitus type 2	E11	21221816	10.1007/s11136-010-9828-9	O'Reilly	Qual Life Res	Quality of life research : an international journal of quality of life aspects of treatment, care and rehabilitation	19	1	2012	Estimation of the impact of diabetes-related complications on health utilities for patients with type 2 diabetes in Ontario, Canada.	Case Control	#1	63.7	1143	602	541	0.75	0.2
diabetes mellitus type 2	E11	21779616		Quah	Ann Acad Med Singap	Annals of the Academy of Medicine, Singapore	2	12	2011	Health-related quality of life is associated with diabetic complications, but not with short-term diabetic control in primary care.	Cross-Sectional	#1		386	386		0.82	0.21
diabetes mellitus type 2	E11	21779616		Quah	Ann Acad Med Singap	Annals of the Academy of Medicine, Singapore	2	12	2011	Health-related quality of life is associated with diabetic complications, but not with short-term diabetic control in primary care.	Cross-Sectional	#2		310		310	0.89	0.17
diabetes mellitus type 2	E11	22273088	10.2165/01312067-200902020-00008	Sundaram	Patient	The patient	2	10	2012	Health-related quality of life and quality of life in type 2 diabetes: relationships in a cross-sectional study.	Cross-Sectional	#1		385	220	165	0.71	0.21
diabetes mellitus type 2	E11	22507291	10.1111/j.1464-5491.2012.03689.x	Shim	Diabet Med	Diabetic medicine : a journal of the British Diabetic Association	17	10	2012	Health-related quality of life and glycaemic control in patients with Type 2 diabetes mellitus in Singapore.	Cross-Sectional	#1	58.1	282	138	144	0.89	0.16
diabetes mellitus type 2	E11	22952989	10.1371/journal.pone.0044526	Javanbakht	PLoS One	PloS one	7	2	2013	Health related quality of life in patients with type 2 diabetes mellitus in Iran: a national survey.	Cross-Sectional	#1	59.4	3472	2128	1344	0.7	0.3
diabetes mellitus type 2	E11	23039172	10.1186/1475-2840-11-121	Wermeling	Cardiovasc Diabetol	Cardiovascular diabetology	20	3	2013	Both cardiovascular and non-cardiovascular comorbidity are related to health status in well-controlled type 2 diabetes patients: a cross-sectional analysis.	Cross-Sectional	#1	64.4	2086	846	1240	0.88	0.16
diabetes mellitus type 2	E11	23538652	10.1007/s12603-013-0028-5	Alfonso-Rosa	J Nutr Health Aging	The journal of nutrition, health &amp; aging	28	10	2013	The relationship between nutritional status, functional capacity, and health-related quality of life in older adults with type 2 diabetes: a pilot explanatory study.	Cross-Sectional	#1	70.31	42	19	23	0.57	0.3
diabetes mellitus type 2	E11	24351086	10.1186/1472-6823-13-59	Mitchell	BMC Endocr Disord	BMC endocrine disorders	24	12	2013	Hypoglycaemic events in patients with type 2 diabetes in the United Kingdom: associations with patient-reported outcomes and self-reported HbA1c.	Cross-Sectional	#1		0			0.69	0.34
diabetes mellitus type 2	E11	24351086	10.1186/1472-6823-13-59	Mitchell	BMC Endocr Disord	BMC endocrine disorders	24	12	2013	Hypoglycaemic events in patients with type 2 diabetes in the United Kingdom: associations with patient-reported outcomes and self-reported HbA1c.	Cross-Sectional	#2	58.8	1329	534	795	0.56	0.39
diabetes mellitus type 2	E11	24369764	10.1186/1477-7525-11-217	Reaney	Health Qual Life Outcomes	Health and quality of life outcomes	24	7	2014	Patient-reported outcomes among patients using exenatide twice daily or insulin in clinical practice in six European countries: the CHOICE prospective observational study.	Cohort	#1	63.7	1274	541	733	0.71	0.27	0.73	0.32
diabetes mellitus type 2	E11	24369764	10.1186/1477-7525-11-217	Reaney	Health Qual Life Outcomes	Health and quality of life outcomes	24	7	2014	Patient-reported outcomes among patients using exenatide twice daily or insulin in clinical practice in six European countries: the CHOICE prospective observational study.	Cohort	#2	58.1	1114	516	598	0.73	0.27	0.81	0.32
diabetes mellitus type 2	E11	24438877	10.1016/j.diabres.2013.12.003	Kim	Diabetes Res Clin Pract	Diabetes research and clinical practice	30	10	2014	Prevalence and clinical implications of painful diabetic peripheral neuropathy in type 2 diabetes: results from a nationwide hospital-based study of diabetic neuropathy in Korea.	Cross-Sectional	#1	63.6	577	344	233	0.6	0.3
diabetes mellitus type 2	E11	24438877	10.1016/j.diabres.2013.12.003	Kim	Diabetes Res Clin Pract	Diabetes research and clinical practice	30	10	2014	Prevalence and clinical implications of painful diabetic peripheral neuropathy in type 2 diabetes: results from a nationwide hospital-based study of diabetic neuropathy in Korea.	Cross-Sectional	#2	62.5	761	401	360	0.8	0.1
diabetes mellitus type 2	E11	24499168	10.1111/ijcp.12341	Grandy	Int J Clin Pract	International journal of clinical practice	18	4	2016	Health-related quality of life (EQ-5D) among type 2 diabetes mellitus patients treated with dapagliflozin over 2 years.	Case Control	#1	60.8	91	40	51	0.82	0.15	0.84	0.19
diabetes mellitus type 2	E11	24499168	10.1111/ijcp.12341	Grandy	Int J Clin Pract	International journal of clinical practice	18	4	2016	Health-related quality of life (EQ-5D) among type 2 diabetes mellitus patients treated with dapagliflozin over 2 years.	Case Control	#2	60.6	89	40	49	0.85	0.16	0.85	0.19
diabetes mellitus type 2	E11	24661350	10.1186/1477-7525-12-42	Mulhern	Health Qual Life Outcomes	Health and quality of life outcomes	29	9	2014	The construct validity and responsiveness of the EQ-5D, SF-6D and Diabetes Health Profile-18 in type 2 diabetes.	Cross-Sectional	#1	66.6	1184	464	720	0.65	0.32
diabetes mellitus type 2	E11	24801108	10.1017/S1463423614000188	Dennick	Prim Health Care Res Dev	Primary health care research &amp; development	28	12	2015	Written emotional disclosure for adults with Type 2 diabetes: a primary care feasibility study.	Case Control	#1	63.9	23	9	14	0.86		0.86
diabetes mellitus type 2	E11	24801108	10.1017/S1463423614000188	Dennick	Prim Health Care Res Dev	Primary health care research &amp; development	28	12	2015	Written emotional disclosure for adults with Type 2 diabetes: a primary care feasibility study.	Case Control	#2	67.8	18	7	11	0.92		0.87
diabetes mellitus type 2	E11	24810579	10.3390/ijerph110504939	Kiadaliri	Int J Environ Res Public Health	International journal of environmental research and public health	24	12	2014	Health utilities of type 2 diabetes-related complications: a cross-sectional study in Sweden.	Cross-Sectional	#1	56.5	1757	760	997	0.88	0.11
diabetes mellitus type 2	E11	25053473	10.1016/j.pec.2014.06.016	Raaijmakers	Patient Educ Couns	Patient education and counseling	11	3	2016	Mastery and perceived autonomy support are correlates of Dutch diabetes patients' self-management and quality of life.	Cross-Sectional	#1	64.1	3352	1505	1847	0.8	0.2
diabetes mellitus type 2	E11	25073479	10.1111/dme.12554	Lloyd	Diabet Med	Diabetic medicine : a journal of the British Diabetic Association	10	7	2015	What factors influence concordance with medications? Findings from the U.K. Asian Diabetes study.	Cohort	#1	59.3	101	51	50			0.5	0.4
diabetes mellitus type 2	E11	25073479	10.1111/dme.12554	Lloyd	Diabet Med	Diabetic medicine : a journal of the British Diabetic Association	10	7	2015	What factors influence concordance with medications? Findings from the U.K. Asian Diabetes study.	Cohort	#2	53.4	302	163	139			0.6	0.3
diabetes mellitus type 2	E11	25168194	10.1007/s11845-014-1190-4	O'Shea	Ir J Med Sci	Irish journal of medical science	3	3	2016	Comorbidity, health-related quality of life and self-care in type 2 diabetes: a cross-sectional study in an outpatient population.	Cross-Sectional	#1		154	62	92	0.76	0.27
diabetes mellitus type 2	E11	25305133	10.1016/j.diabres.2014.08.024	Shafie	Diabetes Res Clin Pract	Diabetes research and clinical practice	7	7	2015	An analysis of the short- and long-term cost-effectiveness of starting biphasic insulin aspart 30 in insulin-na&#xef;ve people with poorly controlled type 2 diabetes.	Cohort	#1	50.4	7546	2792	4754	0.485		0.797
diabetes mellitus type 2	E11	25305133	10.1016/j.diabres.2014.08.024	Shafie	Diabetes Res Clin Pract	Diabetes research and clinical practice	7	7	2015	An analysis of the short- and long-term cost-effectiveness of starting biphasic insulin aspart 30 in insulin-na&#xef;ve people with poorly controlled type 2 diabetes.	Cohort	#2	57	279	142	137	0.673		0.825
diabetes mellitus type 2	E11	25305133	10.1016/j.diabres.2014.08.024	Shafie	Diabetes Res Clin Pract	Diabetes research and clinical practice	7	7	2015	An analysis of the short- and long-term cost-effectiveness of starting biphasic insulin aspart 30 in insulin-na&#xef;ve people with poorly controlled type 2 diabetes.	Cohort	#3	51	901	305	596	0.566		0.809
diabetes mellitus type 2	E11	25305133	10.1016/j.diabres.2014.08.024	Shafie	Diabetes Res Clin Pract	Diabetes research and clinical practice	7	7	2015	An analysis of the short- and long-term cost-effectiveness of starting biphasic insulin aspart 30 in insulin-na&#xef;ve people with poorly controlled type 2 diabetes.	Cohort	#4	51.2	153	58	95	0.807		0.961
diabetes mellitus type 2	E11	25316585	10.1007/s11606-014-3033-4	Stevens	J Gen Intern Med	Journal of general internal medicine	30	9	2015	Primary care medical home experience and health-related quality of life among adult medicaid patients with type 2 diabetes.	Cross-Sectional	#1	50.83	540	374	166	0.67
diabetes mellitus type 2	E11	25424627	10.1186/s12955-014-0137-9	Yang	Health Qual Life Outcomes	Health and quality of life outcomes	6	10	2015	Improvements in quality of life associated with biphasic insulin aspart 30 in type 2 diabetes patients in China: results from the A1chieve&#xae; observational study.	Cohort	#1	54.9	8578	3688	4890	0.88	0.179	0.89	0.16
diabetes mellitus type 2	E11	25540029	10.1007/s11136-014-0902-6	Pan	Qual Life Res	Quality of life research : an international journal of quality of life aspects of treatment, care and rehabilitation	23	2	2016	The EQ-5D-5L index score is more discriminative than the EQ-5D-3L index score in diabetes patients.	na	#1	64.9	289	201	88	0.88	0.14
diabetes mellitus type 2	E11	26040914	10.1007/s13300-015-0111-5	Tsukube	Diabetes Ther	Diabetes therapy : research, treatment and education of diabetes and related disorders	24	6	2015	Improved Treatment Satisfaction and Self-reported Health Status after Introduction of Basal-Supported Oral Therapy Using Insulin Glargine in Patients with Type 2 Diabetes: Sub-Analysis of ALOHA2 Study.	na	#1	61.7	1251	475	776	0.89		0.91
diabetes mellitus type 2	E11	26281970	10.1016/j.jdiacomp.2015.07.010	Koekkoek	J Diabetes Complications	Journal of diabetes and its complications	12	9	2016	Undiagnosed cognitive impairment, health status and depressive symptoms in patients with type 2 diabetes.	Cross-Sectional	#1	76.5	168	66	102			0.83	0.2
diabetes mellitus type 2	E11	26374709	10.1186/s12955-015-0344-z	Kiadaliri	Health Qual Life Outcomes	Health and quality of life outcomes	3	3	2016	Does the choice of EQ-5D tariff matter? A comparison of the Swedish EQ-5D-3L index score with UK, US, Germany and Denmark among type 2 diabetes patients.	Cross-Sectional	#1	66.1	1757	756	1001	0.88	0.11
diabetes mellitus type 2	E11	26400873	10.1177/0272989X15606903	Pan	Med Decis Making	Medical decision making : an international journal of the Society for Medical Decision Making	11	10	2016	Valuing Health-Related Quality of Life in Type 2 Diabetes Patients in China.	Cross-Sectional	#1	64.9	289	201	88	0.88	0.14
diabetes mellitus type 2	E11	26603739	10.1007/s11136-015-1184-3	Sayah	Qual Life Res	Quality of life research : an international journal of quality of life aspects of treatment, care and rehabilitation	22	2	2017	Health literacy and health-related quality of life in adults with type 2 diabetes: a longitudinal study.	Cohort	#1	64.6	1948	881	1067	0.79	0.15	0.78	0.12
diabetes mellitus type 2	E11	26758272	10.1186/s13104-015-1832-2	Ekwunife	BMC Res Notes	BMC research notes	5	10	2016	Evaluating the sensitivity of EQ-5D in a sample of patients with type 2 diabetes mellitus in two tertiary health care facilities in Nigeria.	Cross-Sectional	#1	57	226	88	138	0.78	0.21
diabetes mellitus type 2	E11	26770806	10.1177/2050312115610129	Al-Aboudi	SAGE Open Med	SAGE open medicine	15	1	2016	A cross-sectional assessment of health-related quality of life among type 2 diabetes patients in Riyadh, Saudi Arabia.	Cross-Sectional	#1	54	75	17	58	0.71	0.22
diabetes mellitus type 2	E11	26797234	10.1016/j.jval.2015.10.010	Hayes	Value Health	Value in health : the journal of the International Society for Pharmacoeconomics and Outcomes Research	2	6	2016	Changes in Quality of Life Associated with Complications of Diabetes: Results from the ADVANCE Study.	Case Control	#1	65.8	11130	4729	6401	0.82	0.19	0.8	0.22
diabetes mellitus type 2	E11	26873164	10.1586/17512433.2016.1152180	da Mata	Expert Rev Clin Pharmacol	Expert review of clinical pharmacology	20	12	2016	Quality of life of patients with Diabetes Mellitus Types 1 and 2 from a referal health centre in Minas Gerais, Brazil.	Cross-Sectional	#1	55.51	205	141	64			0.66	0.2
diabetes mellitus type 2	E11	26957872	10.4103/0975-7406.171734	Nazir	J Pharm Bioallied Sci	Journal of pharmacy &amp; bioallied sciences	9	3	2016	A cross-sectional assessment of health-related quality of life among type 2 diabetic patients in Pakistan.	Cross-Sectional	#1	50.77	392	170	222	0.47	0.336
diabetes mellitus type 2	E11	27146070	10.1007/s12199-016-0537-z	Asakura	Environ Health Prev Med	Environmental health and preventive medicine	1	3	2017	Comparison of health-related quality of life between type 2 diabetic patients with and without locomotive syndrome.	Cross-Sectional	#1	69.2	135	67	68	0.844	0.184
diabetes mellitus type 2	E11	27413347	10.4103/0975-7406.171683	Al-Aboudi	J Pharm Bioallied Sci	Journal of pharmacy &amp; bioallied sciences	14	7	2016	Knowledge, attitudes, and quality of life of type 2 diabetes patients in Riyadh, Saudi Arabia.	Cross-Sectional	#1	54	75	17	58	0.71	0.22
diabetes mellitus type 2	E11	28125691	10.1371/journal.pone.0170883	Kamradt	PLoS One	PloS one	10	8	2017	Health-Related Quality of Life in Primary Care: Which Aspects Matter in Multimorbid Patients with Type 2 Diabetes Mellitus in a Community Setting?	Cross-Sectional	#1	67.8	320	182	138			0.69	0.23
diabetes mellitus type 2	E11	28169577	10.1123/jpah.2016-0271	Thiel	J Phys Act Health	Journal of physical activity &amp; health	16	11	2017	Physical Activity and Health-Related Quality of Life in Adults With Type 2 Diabetes: Results From a Prospective Cohort Study.	Cohort	#1	64.5	1948	875	1073	0.79	0.17	0.77	0.12
diabetes mellitus type 2	E11	28189950	10.1016/j.diabres.2017.01.014	Konerding	Diabetes Res Clin Pract	Diabetes research and clinical practice	31	5	2017	The impact of travel distance, travel time and waiting time on health-related quality of life of diabetes patients: An investigation in six European countries.	na	#1	63.6	269	108	161	0.7	0.26
diabetes mellitus type 2	E11	28189950	10.1016/j.diabres.2017.01.014	Konerding	Diabetes Res Clin Pract	Diabetes research and clinical practice	31	5	2017	The impact of travel distance, travel time and waiting time on health-related quality of life of diabetes patients: An investigation in six European countries.	na	#2	66.1	343	147	196	0.88	0.14
diabetes mellitus type 2	E11	28189950	10.1016/j.diabres.2017.01.014	Konerding	Diabetes Res Clin Pract	Diabetes research and clinical practice	31	5	2017	The impact of travel distance, travel time and waiting time on health-related quality of life of diabetes patients: An investigation in six European countries.	na	#3	68.6	101	44	57	0.79	0.79
diabetes mellitus type 2	E11	28189950	10.1016/j.diabres.2017.01.014	Konerding	Diabetes Res Clin Pract	Diabetes research and clinical practice	31	5	2017	The impact of travel distance, travel time and waiting time on health-related quality of life of diabetes patients: An investigation in six European countries.	na	#4	65.9	253	123	130	0.86	0.13
diabetes mellitus type 2	E11	28346155	10.1016/j.sleh.2016.12.002	Johnson	Sleep Health	Sleep health	4	9	2018	Objectively measured sleep and health-related quality of life in older adults with type 2 diabetes: a cross-sectional study from the Alberta's Caring for Diabetes Study.	Cohort	#1	65.5	168	78	90	0.81	0.15
diabetes mellitus type 2	E11	28364183	10.1007/s11136-017-1559-8	Sayah	Qual Life Res	Quality of life research : an international journal of quality of life aspects of treatment, care and rehabilitation	23	1	2018	Comparative performance of the EQ-5D-5L and SF-6D index scores in adults with type 2 diabetes.	Cohort	#1	64.3	1832	824	1008	0.79	0.17
diabetes mellitus type 2	E11	28704857	10.1055/s-0043-109242	Pagkalos	Exp Clin Endocrinol Diabetes	Experimental and clinical endocrinology &amp; diabetes : official journal, German Society of Endocrinology [and] German Diabetes Association	1	8	2018	The Real-Life Effectiveness and Care Patterns of Type 2 Diabetes Management in Greece.	Cohort	#1	68.4	383	180	203	0.8	0.2
diabetes mellitus type 2	E11	28704857	10.1055/s-0043-109242	Pagkalos	Exp Clin Endocrinol Diabetes	Experimental and clinical endocrinology &amp; diabetes : official journal, German Society of Endocrinology [and] German Diabetes Association	1	8	2018	The Real-Life Effectiveness and Care Patterns of Type 2 Diabetes Management in Greece.	Cohort	#2		0			0.7	0.2
diabetes mellitus type 2	E11	29110972	10.1016/j.clinthera.2017.10.002	Yu	Clin Ther	Clinical therapeutics	15	5	2018	Patient-reported Outcomes in Patients with Type 2 Diabetes Treated with Dulaglutide Added to Titrated Insulin Glargine (AWARD-9).	Case Control	#1	60.2	150	65	85	0.81	0.2
diabetes mellitus type 2	E11	29110972	10.1016/j.clinthera.2017.10.002	Yu	Clin Ther	Clinical therapeutics	15	5	2018	Patient-reported Outcomes in Patients with Type 2 Diabetes Treated with Dulaglutide Added to Titrated Insulin Glargine (AWARD-9).	Case Control	#2	60.6	150	62	88	0.81	0.23
diabetes mellitus type 2	E11	29159112	10.1016/j.jcte.2015.03.002	Zyoud	J Clin Transl Endocrinol	Journal of clinical &amp; translational endocrinology	11	3	2022	Relationship of treatment satisfaction to health-related quality of life among Palestinian patients with type 2 diabetes mellitus: Findings from a cross-sectional study.	Cross-Sectional	#1	59.3	385	212	173	0.7	0.2
diabetes mellitus type 2	E11	29175785		Nazir	Pak J Pharm Sci	Pakistan journal of pharmaceutical sciences	29	7	2019	Does adherence to the therapeutic regimen associate with health related quality of life: Findings from an observational study of type 2 diabetes mellitus patients in Pakistan.	Cross-Sectional	#1	50.77	392	170	222	0.47	0.336
diabetes mellitus type 2	E11	29185052	10.1007/s00592-017-1077-8	Riandini	Acta Diabetol	Acta diabetologica	21	5	2018	Functional status mediates the association between peripheral neuropathy and health-related quality of life in individuals with diabetes.	Cross-Sectional	#1	64.01	80	34	46	0.67	0.14
diabetes mellitus type 2	E11	29185052	10.1007/s00592-017-1077-8	Riandini	Acta Diabetol	Acta diabetologica	21	5	2018	Functional status mediates the association between peripheral neuropathy and health-related quality of life in individuals with diabetes.	Cross-Sectional	#2	60.63	80	33	47	0.77	0.16
diabetes mellitus type 2	E11	29740784	10.1007/s11136-018-1876-6	Pan	Qual Life Res	Quality of life research : an international journal of quality of life aspects of treatment, care and rehabilitation	28	3	2019	Diabetic retinopathy and health-related quality of life among Chinese with known type 2 diabetes mellitus.	Cross-Sectional	#1	68.9	56	31	25	0.97	0.082
diabetes mellitus type 2	E11	29740784	10.1007/s11136-018-1876-6	Pan	Qual Life Res	Quality of life research : an international journal of quality of life aspects of treatment, care and rehabilitation	28	3	2019	Diabetic retinopathy and health-related quality of life among Chinese with known type 2 diabetes mellitus.	Cross-Sectional	#2	65.3	102	50	52	0.97	0.145
diabetes mellitus type 2	E11	29740784	10.1007/s11136-018-1876-6	Pan	Qual Life Res	Quality of life research : an international journal of quality of life aspects of treatment, care and rehabilitation	28	3	2019	Diabetic retinopathy and health-related quality of life among Chinese with known type 2 diabetes mellitus.	Cross-Sectional	#3	67.9	722	411	311	0.99	0.045
diabetes mellitus type 2	E11	30064154	10.1002/dmrr.3053	Jin	Diabetes Metab Res Rev	Diabetes/metabolism research and reviews	25	3	2019	Minimally important difference and predictors of change in quality of life in type 2 diabetes: A community-based survey in China.	Cohort	#1	61.15	2542	1607	935	0.79
diabetes mellitus type 2	E11	30194625	10.1007/s11136-018-1994-1	Lim	Qual Life Res	Quality of life research : an international journal of quality of life aspects of treatment, care and rehabilitation	28	3	2019	Risk factors and quality of life of patients with high diabetes-related distress in primary care: a cross-sectional, multicenter study.	Cross-Sectional	#1	59.8	525	236	289	0.85	0.205
diabetes mellitus type 2	E11	30221564	10.1080/14737167.2019.1525294	Kangwanrattanakul	Expert Rev Pharmacoecon Outcomes Res	Expert review of pharmacoeconomics &amp; outcomes research	2	5	2019	Adding two culture-specific 'bolt-on' dimensions on the Thai version of EQ-5D-5L: an exploratory study in patients with diabetes.	Cross-Sectional	#1	56	200	120	80	0.91	0.1
diabetes mellitus type 2	E11	30224114	10.1016/j.jval.2018.02.007	McClure	Value Health	Value in health : the journal of the International Society for Pharmacoeconomics and Outcomes Research	24	9	2018	Minimally Important Difference of the EQ-5D-5L Index Score in Adults with Type 2 Diabetes.	Cohort	#1	64.7	1927	865	1062	0.79	0.171	0.79	0.17
diabetes mellitus type 2	E11	30260088	10.1111/dom.13547	Nauck	Diabetes Obes Metab	Diabetes, obesity &amp; metabolism	3	2	2020	Health-related quality of life in people with type 2 diabetes participating in the LEADER trial.	Case Control	#1	65.3	4668			0.79	0.24	0.73	0.25
diabetes mellitus type 2	E11	30260088	10.1111/dom.13547	Nauck	Diabetes Obes Metab	Diabetes, obesity &amp; metabolism	3	2	2020	Health-related quality of life in people with type 2 diabetes participating in the LEADER trial.	Case Control	#2	65.9	4672			0.78	0.24	0.7	0.26
diabetes mellitus type 2	E11	30547671	10.2217/cer-2018-0105	Babenko	J Comp Eff Res	Journal of comparative effectiveness research	25	3	2020	Mental state, psychoemotional status, quality of life and treatment compliance in patients with Type 2 diabetes mellitus.	Cross-Sectional	#1	57.6	106	62	44	0.7	0.1
diabetes mellitus type 2	E11	30573348	10.1016/j.pcd.2018.11.009	Torre	Prim Care Diabetes	Primary care diabetes	26	2	2020	Health-related quality of life in adults with type 2 diabetes mellitus starting with new glucose lowering drugs: An inception cohort study.	Cohort	#1		308	158	150	0.71	0.25	0.76	0.24
diabetes mellitus type 2	E11	30573348	10.1016/j.pcd.2018.11.009	Torre	Prim Care Diabetes	Primary care diabetes	26	2	2020	Health-related quality of life in adults with type 2 diabetes mellitus starting with new glucose lowering drugs: An inception cohort study.	Cohort	#2	64.2	848	411	437	0.66	0.3	0.69	0.28
diabetes mellitus type 2	E11	30573348	10.1016/j.pcd.2018.11.009	Torre	Prim Care Diabetes	Primary care diabetes	26	2	2020	Health-related quality of life in adults with type 2 diabetes mellitus starting with new glucose lowering drugs: An inception cohort study.	Cohort	#3		147	76	71	0.69	0.26	0.71	0.25
diabetes mellitus type 2	E11	30649698	10.1007/s11136-019-02105-z	Arifin	Qual Life Res	Quality of life research : an international journal of quality of life aspects of treatment, care and rehabilitation	3	6	2019	Health-related quality of life in Indonesian type 2 diabetes mellitus outpatients measured with the Bahasa version of EQ-5D.	Cross-Sectional	#1	59.3	907	520	387	0.77	0.31
diabetes mellitus type 2	E11	31170370	10.4158/EP-2018-0492	Yang	Endocr Pract	Endocrine practice : official journal of the American College of Endocrinology and the American Association of Clinical Endocrinologists	17	9	2019	THE ASSOCIATION OF DECREASED SERUM GDNF LEVEL WITH HYPERGLYCEMIA AND DEPRESSION IN TYPE 2 DIABETES MELLITUS.	Cohort	#1	67.75	296	193	103	0.848
diabetes mellitus type 2	E11	31170370	10.4158/EP-2018-0492	Yang	Endocr Pract	Endocrine practice : official journal of the American College of Endocrinology and the American Association of Clinical Endocrinologists	17	9	2019	THE ASSOCIATION OF DECREASED SERUM GDNF LEVEL WITH HYPERGLYCEMIA AND DEPRESSION IN TYPE 2 DIABETES MELLITUS.	Cohort	#2	68.47	72	29	43	0.817
diabetes mellitus type 2	E11	31260554		Romero-Naranjo	P R Health Sci J	Puerto Rico health sciences journal	30	4	2020	Which Factors may reduce the Health-Related Quality of Life of Ecuadorian Patients with Diabetes?	Cross-Sectional	#1	63	325	262	63	0.844	0.215
diabetes mellitus type 2	E11	31357408	10.3390/ijerph16152676	Chen	Int J Environ Res Public Health	International journal of environmental research and public health	13	1	2020	Differential Impact of an Education-Based Intervention for Patients with Type 2 Diabetes Mellitus in Rural China.	Case Control	#1	63.6	213	170	43	0.87		0.9
diabetes mellitus type 2	E11	31357408	10.3390/ijerph16152676	Chen	Int J Environ Res Public Health	International journal of environmental research and public health	13	1	2020	Differential Impact of an Education-Based Intervention for Patients with Type 2 Diabetes Mellitus in Rural China.	Case Control	#2	61.5	210	141	69	0.894		0.932
diabetes mellitus type 2	E11	31468106	10.1007/s00125-019-04979-7	Venkataraman	Diabetologia	Diabetologia	27	5	2020	Short-term strength and balance training does not improve quality of life but improves functional status in individuals with diabetic peripheral neuropathy: a randomised controlled trial.	Case Control	#1	62	143	80	63	0.72	0.16
diabetes mellitus type 2	E11	32000785	10.1186/s12955-020-1277-8	Abedini	Health Qual Life Outcomes	Health and quality of life outcomes	24	4	2020	The quality of life of the patients with diabetes type 2 using EQ-5D-5&#x2009;L in Birjand.	Cross-Sectional	#1	58.1	300	178	122			0.89	0.13
diabetes mellitus type 2	E11	32106232	10.1371/journal.pone.0229652	Zhuang	PLoS One	PloS one	18	5	2020	Health-related quality of life in older Chinese patients with diabetes.	na	#1	68.6	220	152	68			0.886	0.17
diabetes mellitus type 2	E11	32128637	10.1007/s10198-020-01167-y	Yfantopoulos	Eur J Health Econ	The European journal of health economics : HEPAC : health economics in prevention and care	2	6	2021	Health-related quality of life and health utilities in insulin-treated type 2 diabetes: the impact of related comorbidities/complications.	na	#1	67.02	938	490	448			0.713	0.239
diabetes mellitus type 2	E11	32564501	10.1111/jdi.13331	Barua	J Diabetes Investig	Journal of diabetes investigation	11	10	2021	Health-related quality of life and its predictors among the type&#xa0;2 diabetes population of Bangladesh: A nation-wide cross-sectional study.	Cross-Sectional	#1	50.8	1806	689	1117			0.62	0.25
diabetes mellitus type 2	E11	32799030	10.1016/j.sleep.2020.04.022	Azharuddin	Sleep Med	Sleep medicine	21	6	2021	Health-related quality of life and sleep quality among North Indian type 2 diabetes mellitus patients: evidence from a cross-sectional study.	Cross-Sectional	#1	55.29	300	148	152			0.79	0.22
diabetes mellitus type 2	E11	32880876	10.1007/s13300-020-00908-9	Boye	Diabetes Ther	Diabetes therapy : research, treatment and education of diabetes and related disorders	18	1	2021	The Real-World Observational Prospective Study of Health Outcomes with Dulaglutide and Liraglutide in Type 2 Diabetes Patients (TROPHIES): Baseline Patient-Reported Outcomes.	Cohort	#1	59.45	601		601		0.83	0.23
diabetes mellitus type 2	E11	32880876	10.1007/s13300-020-00908-9	Boye	Diabetes Ther	Diabetes therapy : research, treatment and education of diabetes and related disorders	18	1	2021	The Real-World Observational Prospective Study of Health Outcomes with Dulaglutide and Liraglutide in Type 2 Diabetes Patients (TROPHIES): Baseline Patient-Reported Outcomes.	Cohort	#2	58.92	623		623		0.84	0.21
diabetes mellitus type 2	E11	33052536	10.1007/s13300-020-00938-3	Ishii	Diabetes Ther	Diabetes therapy : research, treatment and education of diabetes and related disorders	12	11	2020	Quality of Life and Utility Values for Cost-Effectiveness Modeling in Japanese Patients with Type&#xa0;2 Diabetes.	Cohort	#1	62.6	978	415	563			0.92	0.11
diabetes mellitus type 2	E11	33057967	10.1007/s13300-020-00941-8	Ishii	Diabetes Ther	Diabetes therapy : research, treatment and education of diabetes and related disorders	12	11	2020	Quality-of-Life Comparison of Dapagliflozin Versus Dipeptidyl Peptidase&#xa0;4 Inhibitors in Patients with Type&#xa0;2 Diabetes Mellitus: A Randomized Controlled Trial (J-BOND Study).	Case Control	#1	54.9	124	53	71	0.927	0.11	0.938	0.096
diabetes mellitus type 2	E11	33057967	10.1007/s13300-020-00941-8	Ishii	Diabetes Ther	Diabetes therapy : research, treatment and education of diabetes and related disorders	12	11	2020	Quality-of-Life Comparison of Dapagliflozin Versus Dipeptidyl Peptidase&#xa0;4 Inhibitors in Patients with Type&#xa0;2 Diabetes Mellitus: A Randomized Controlled Trial (J-BOND Study).	Case Control	#2	53.6	124	47	77	0.909	0.114	0.937	0.088
diabetes mellitus type 2	E11	33067724	10.1007/s00592-020-01618-1	Li	Acta Diabetol	Acta diabetologica	1	4	2021	Health utility of type 2 diabetes patients using basal insulin in China: results from the BEYOND II study.	Cohort	#1	59.5	12583	5966	6617	0.936	0.12
diabetes mellitus type 2	E11	33204074	10.2147/PPA.S265126	Gelhorn	Patient Prefer Adherence	Patient preference and adherence	18	4	2022	Patient-Reported Outcomes and Impact of Type 2 Diabetes: A Cross-Sectional Study in the Kingdom of Saudi Arabia.	Cross-Sectional	#1	43	310	145	165			0.9	0.14
diabetes mellitus type 2	E11	33407525	10.1186/s12955-020-01632-5	Xiong	Health Qual Life Outcomes	Health and quality of life outcomes	22	3	2021	Assessing the reliability and validity of the ICECAP-A instrument in Chinese type 2 diabetes patients.	Cross-Sectional	#1		194		194			0.93	0.08
diabetes mellitus type 2	E11	33407525	10.1186/s12955-020-01632-5	Xiong	Health Qual Life Outcomes	Health and quality of life outcomes	22	3	2021	Assessing the reliability and validity of the ICECAP-A instrument in Chinese type 2 diabetes patients.	Cross-Sectional	#2	64.02	298	298				0.95	0.06
diabetes mellitus type 2	E11	33486224	10.1016/j.dsx.2021.01.009	Zare	Diabetes Metab Syndr	Diabetes &amp; metabolic syndrome	2	11	2021	Validity and reliability of the EQ-5D-3L (a generic preference-based instrument used for calculating quality-adjusted life -years) for patients with type 2 diabetes in Iran.	Cross-Sectional	#1	59.4	579	233	346			0.8
diabetes mellitus type 2	E11	33520795	10.1007/s40200-020-00528-x	Fajriansyah	J Diabetes Metab Disord	Journal of diabetes and metabolic disorders	20	4	2022	Impact of pharmacist counseling on health-related quality of life of patients with type 2 diabetes mellitus: a cluster randomized controlled study.	Case Control	#1		108	67	41			0.63	0.26
diabetes mellitus type 2	E11	33520795	10.1007/s40200-020-00528-x	Fajriansyah	J Diabetes Metab Disord	Journal of diabetes and metabolic disorders	20	4	2022	Impact of pharmacist counseling on health-related quality of life of patients with type 2 diabetes mellitus: a cluster randomized controlled study.	Case Control	#2		111	74	37			0.55	0.33
diabetes mellitus type 2	E11	33900519	10.1007/s11136-021-02792-7	Karami	Qual Life Res	Quality of life research : an international journal of quality of life aspects of treatment, care and rehabilitation	23	7	2021	The association between diabetic complications and health-related quality of life in patients with type 2 diabetes: a cross-sectional study from Iran.	Cross-Sectional	#1	56.33	255	163	92			0.77	0.18
diabetes mellitus type 2	E11	33900519	10.1007/s11136-021-02792-7	Karami	Qual Life Res	Quality of life research : an international journal of quality of life aspects of treatment, care and rehabilitation	23	7	2021	The association between diabetic complications and health-related quality of life in patients with type 2 diabetes: a cross-sectional study from Iran.	Cross-Sectional	#2	59.57	430	306	124			0.56	0.28
diabetes mellitus type 2	E11	33996077	10.1177/2050312120965314	Zare	SAGE Open Med	SAGE open medicine	23	4	2022	Health-related quality of life and its associated factors in patients with type 2 diabetes mellitus.	Cross-Sectional	#1	59.4	717	292	425			0.75	0.006
diabetes mellitus type 2	E11	34033298	10.20945/2359-3997000000223	Ben	Arch Endocrinol Metab	Archives of endocrinology and metabolism	27	5	2021	Health-related quality of life associated with diabetic retinopathy in patients at a public primary care service in southern Brazil.	Cross-Sectional	#1	66.5	15	7	8			0.658	0.25
diabetes mellitus type 2	E11	34033298	10.20945/2359-3997000000223	Ben	Arch Endocrinol Metab	Archives of endocrinology and metabolism	27	5	2021	Health-related quality of life associated with diabetic retinopathy in patients at a public primary care service in southern Brazil.	Cross-Sectional	#2	60	32	12	20			0.801	0.21
diabetes mellitus type 2	E11	34033298	10.20945/2359-3997000000223	Ben	Arch Endocrinol Metab	Archives of endocrinology and metabolism	27	5	2021	Health-related quality of life associated with diabetic retinopathy in patients at a public primary care service in southern Brazil.	Cross-Sectional	#3	63.9	157	104	53			0.773	0.17
diabetes mellitus type 2	E11	34479101	10.1016/j.dsx.2021.102255	Shetty	Diabetes Metab Syndr	Diabetes &amp; metabolic syndrome	24	1	2022	Health-related quality of life among people with type 2 diabetes mellitus - A multicentre study in Bangladesh.	Cross-Sectional	#1	55.13	1253	572	681			0.64	0.2
diabetes mellitus type 2	E11		10.37506/ijfmt.v14i2.3076	Fajriansyah		Indian Journal of Forensic Medicine & Toxicology	29	4	2020	Assessment of Health-Related Quality of Life Among Patients Management Program of Chronic Diseases Type 2 Diabetes Mellitus	Cross-Sectional	#2	57.71	220	79	141			0.54	0.32
diabetes mellitus type 2	E11		10.1007/s13410-020-00855-y	Pamuk		International Journal of Diabetes in Developing Countries	17	8	2020	Assessment of nutritional status and quality of life in individuals with and without diabetes over 65 years of age	Cross-Sectional	#1	70.26	94	55	39			0.63	0.32
diabetes mellitus type 2	E11		10.1088/1757-899X/259/1/012023	Perwitasari		IOP Conference Series: Materials Science and Engineering			2017	Relationship of therapeutic outcome with quality of life on type 2 diabetes mellitus patients in Abdul Azis Singkawang hospital	Cross-Sectional	#1	58.16	86	49	37	0.76	0.23
diabetes mellitus type 2	E11		10.1111/jphs.12255	Jarab		Journal of Pharmaceutical Health Services Research	2	8	2018	Exploring variables associated with poor health-related quality of life in patients with type 2 diabetes in Jordan	Cross-Sectional	#1	58.6	196	96	100	0.724
diabetes mellitus type 2	E11		10.1111/jphs.12268	Abu Farha		Journal of Pharmaceutical Health Services Research	30	9	2018	Drug-related problems and health-related quality of life in outpatients with type 2 diabetes: a cross-sectional study from Jordan	Cross-Sectional	#1	61.1	91	55	36	0.61	0.313
diabetes mellitus type 2	E11		10.2298/VSP151222098C	Cvetanović		Vojnosanitetski pregled			2017	Estimation of the influence of hypoglycemia and body mass index on health-related quality of life, in patients with type 2 diabetes mellitus	Cross-Sectional	#1	65.1	269	169	100	0.86	0.09
diabetes mellitus type 2	E11		10.29090/psa.2020.03.019.0040	Andayani		Pharmaceutical Sciences Asia			2020	Health utility score in type 2 diabetes mellitus	Cross-Sectional	#1	60	418	246	172	0.74	0.22
diabetes mellitus type 2	E11		10.3111/200710041058	Boye		Journal of Medical Economics	1	1	2007	Health-related quality of life of patients with type 2 diabetes mellitus in primary care in Spain: self-reported and proxy assessment using the EQ-5D	na	#1	67.5	294	147	147	0.7	0.3
diabetes mellitus type 2	E11		10.5114/hpc.2015.57698	Dudzińska		Health Problems of Civilization	9	4	2015	Quality of life of patients with type 2 diabetes in relation to method of treatment	na	#3	63.1	68	38	30	0.78	0.14
diabetes mellitus type 2	E11		10.5114/hpc.2015.57698	Dudzińska		Health Problems of Civilization	9	4	2015	Quality of life of patients with type 2 diabetes in relation to method of treatment	na	#1	62.1	95	53	42	0.75	0.16
diabetes mellitus type 2	E11		10.5114/hpc.2015.57698	Dudzińska		Health Problems of Civilization	9	4	2015	Quality of life of patients with type 2 diabetes in relation to method of treatment	na	#1	61.8	111	63	48	0.82	0.11
diabetes mellitus type 2	E11		10.5530/jyp.2020.12.30	Khanthaboon		Journal of Young Pharmacists	20	6	2020	Factors Associated with Quality of Life and Glycemic Control in Diabetes Mellitus Type 2 Patients in Sangkha Hospital, Surin Province, Thailand	Cross-Sectional	#1	57.25	115	115		0.87	0.15
diabetes mellitus type 2	E11		10.5603/DK.2015.0030	Dudzińska		Clinical Diabetology	23	11	2015	Quality of life among patients with type 2 diabetes after insulin therapy introduction: A prospective study	Cohort	#1	63.1	52	30	22	0.79	0.11	0.81	0.1
depression	F33	15128456	10.1186/1477-7525-2-20	Sapin	Health Qual Life Outcomes	Health and quality of life outcomes	27	7	2004	Usefulness of EQ-5D in assessing health status in primary care patients with major depressive disorder.	Cohort	#1	44.2	250	150	100	0.33	0.25	0.78	0.21
depression	F33	17391424	10.1111/j.1524-4733.2006.00162.x	Sobocki	Value Health	Value in health : the journal of the International Society for Pharmacoeconomics and Outcomes Research	25	5	2007	Health-related quality of life measured with EQ-5D in patients treated for depression in primary care.	Cohort	#1	47.1	447	298	149	0.47	0.32	0.66	1.18
depression	F33	19011721	10.1007/s00127-008-0463-5	Mann	Soc Psychiatry Psychiatr Epidemiol	Social psychiatry and psychiatric epidemiology	18	8	2009	Putting the 'Q' in depression QALYs: a comparison of utility measurement using EQ-5D and SF-6D health related quality of life measures.	Case Control	#1	42.5	114	88	26	0.52	0.29	0.66	0.32
depression	F33	22641929	10.2190/PM.43.1.c	Winter	Int J Psychiatry Med	International journal of psychiatry in medicine	21	6	2012	Health-related quality of life and its determinants in the urban Russian population with major depressive disorder: a cross-sectional study.	Cross-Sectional	#1	34.3	82	28	54			0.61	0.29
depression	F33	23659557	10.1186/1477-7525-11-81	Turner	Health Qual Life Outcomes	Health and quality of life outcomes	15	4	2014	A comparison of four different approaches to measuring health utility in depressed patients.	Case Control	#1	50	394	293	101	0.55	0.31	0.6	0.35
depression	F33	23818764	10.2147/PPA.S41703	Novick	Patient Prefer Adherence	Patient preference and adherence	3	7	2013	Do concomitant pain symptoms in patients with major depression affect quality of life even when taking into account baseline depression severity?	Cohort	#1	45.2	909	627	282	0.48	0.34	0.8	0.26
depression	F33	23895940	10.1017/S1092852913000357	Janicak	CNS Spectr	CNS spectrums	20	2	2014	Transcranial magnetic stimulation (TMS) for major depression: a multisite, naturalistic, observational study of quality of life outcome measures in clinical practice.	Cohort	#1	48.6	307	205	102	0.56	0.2	0.75	0.2
depression	F33	24085535	10.1007/s10926-013-9483-4	Goorden	J Occup Rehabil	Journal of occupational rehabilitation	11	5	2015	Cost-utility analysis of a collaborative care intervention for major depressive disorder in an occupational healthcare setting.	Case Control	#1	43.4	61	33	28	0.56	0.27	0.8	0.18
depression	F33	24085535	10.1007/s10926-013-9483-4	Goorden	J Occup Rehabil	Journal of occupational rehabilitation	11	5	2015	Cost-utility analysis of a collaborative care intervention for major depressive disorder in an occupational healthcare setting.	Case Control	#2	41.9	65	35	30	0.6	0.21	0.77	0.17
depression	F33	24187499	10.2147/NDT.S49883	Vemer	Neuropsychiatr Dis Treat	Neuropsychiatric disease and treatment	4	11	2013	Let's get back to work: survival analysis on the return-to-work after depression.	Cohort	#1	43.5	122	66	56	0.58	0.238
depression	F33	25052890	10.3310/hta18480	Bedson	Health Technol Assess	Health technology assessment (Winchester, England)	30	3	2015	Folate Augmentation of Treatment--Evaluation for Depression (FolATED): randomised trial and economic evaluation.	Case Control	#1	45	217	136	81	0.51	0.3	0.61
depression	F33	25052890	10.3310/hta18480	Bedson	Health Technol Assess	Health technology assessment (Winchester, England)	30	3	2015	Folate Augmentation of Treatment--Evaluation for Depression (FolATED): randomised trial and economic evaluation.	Case Control	#2	45	223	144	79	0.48	0.3	0.61
depression	F33	25519704	10.1186/s12955-014-0188-y	Woo	Health Qual Life Outcomes	Health and quality of life outcomes	21	10	2015	Importance of remission and residual somatic symptoms in health-related quality of life among outpatients with major depressive disorder: a cross-sectional study.	Cross-Sectional	#1	44.4	287	200	87			0.58	0.24
depression	F33	25519704	10.1186/s12955-014-0188-y	Woo	Health Qual Life Outcomes	Health and quality of life outcomes	21	10	2015	Importance of remission and residual somatic symptoms in health-related quality of life among outpatients with major depressive disorder: a cross-sectional study.	Cross-Sectional	#2	44.8	289	205	84			0.57	0.23
depression	F33	26000214	10.1007/s40120-013-0006-1	Lenox-Smith	Neurol Ther	Neurology and therapy	22	5	2015	Quality of Life in Depressed Patients in UK Primary Care: The FINDER Study.	Cohort	#1	42.8	608	372	236	0.49		0.67
depression	F33	26255095	10.1016/j.jpsychores.2015.06.006	Goorden	J Psychosom Res	Journal of psychosomatic research	28	4	2016	Cost-utility of collaborative care for major depressive disorder in primary care in the Netherlands.	Case Control	#1	52	45	30	15	0.54	0.25	0.59	0.27
depression	F33	26255095	10.1016/j.jpsychores.2015.06.006	Goorden	J Psychosom Res	Journal of psychosomatic research	28	4	2016	Cost-utility of collaborative care for major depressive disorder in primary care in the Netherlands.	Case Control	#2	53	48	35	13	0.56	0.25	0.65	0.26
depression	F33	26527865	10.2147/PPA.S89870	Hong	Patient Prefer Adherence	Patient preference and adherence	3	11	2015	Health-related quality of life in patients with depression treated with duloxetine or a selective serotonin reuptake inhibitor in a naturalistic outpatient setting.	Cohort	#1	37.9	776	464	312	0.47	0.33	0.9	0.16
depression	F33	26527865	10.2147/PPA.S89870	Hong	Patient Prefer Adherence	Patient preference and adherence	3	11	2015	Health-related quality of life in patients with depression treated with duloxetine or a selective serotonin reuptake inhibitor in a naturalistic outpatient setting.	Cohort	#2	38.2	556	288	268	0.46	0.32	0.95	0.11
depression	F33	26874239	10.1016/j.archger.2016.01.014	Helvik	Arch Gerontol Geriatr	Archives of gerontology and geriatrics	22	9	2016	Are coping strategies and locus of control orientation associated with health-related quality of life in older adults with and without depression?	Cross-Sectional	#1	76.01	144	104	40	0.69	0.12
depression	F33	26908289	10.1016/j.psychres.2016.01.022	Kim	Psychiatry Res	Psychiatry research	27	2	2017	A cross-sectional study of functional disabilities and perceived cognitive dysfunction in patients with major depressive disorder in South Korea: The PERFORM-K study.	Cross-Sectional	#1	45.2	312	231	81	0.73	0.192
depression	F33	27388445	10.1186/s12877-016-0310-6	Helvik	BMC Geriatr	BMC geriatrics	9	6	2017	Health-related quality of life in older depressed psychogeriatric patients: one year follow-up.	na	#1	75	108	77	31	0.7	0.1	0.8	0.1
depression	F33	27780381	10.1080/13651501.2016.1242751	Novick	Int J Psychiatry Clin Pract	International journal of psychiatry in clinical practice	5	6	2017	Factors associated with and impact of pain persistence in Asian patients with depression: a 3-month, prospective observational study.	Cohort	#1		335	226	109	0.58	0.3
depression	F33	28363932	10.1136/bmjopen-2016-015266	Kendrick	BMJ Open	BMJ open	18	12	2017	Patient-reported outcome measures for monitoring primary care patients with depression: PROMDEP feasibility randomised trial.	Case Control	#1	44.7	22	13	9	0.63	0.242	0.76	0.258
depression	F33	28363932	10.1136/bmjopen-2016-015266	Kendrick	BMJ Open	BMJ open	18	12	2017	Patient-reported outcome measures for monitoring primary care patients with depression: PROMDEP feasibility randomised trial.	Case Control	#2	43.1	25	16	9	0.62	0.284	0.67	0.299
depression	F33	28579817	10.2147/IJGM.S129710	Hange	Int J Gen Med	International journal of general medicine	29	9	2020	The impact of internet-based cognitive behavior therapy on work ability in patients with depression - a randomized controlled study.	Case Control	#1	35	31	23	8	0.59	0.223	0.8	0.162
depression	F33	28579817	10.2147/IJGM.S129710	Hange	Int J Gen Med	International journal of general medicine	29	9	2020	The impact of internet-based cognitive behavior therapy on work ability in patients with depression - a randomized controlled study.	Case Control	#2	37	46	29	17	0.66	0.21	0.82	0.204
depression	F33	28585868	10.1080/02813432.2017.1333299	Eriksson	Scand J Prim Health Care	Scandinavian journal of primary health care	23	3	2018	Long-term effects of Internet-delivered cognitive behavioral therapy for depression in primary care - the PRIM-NET controlled trial.	Case Control	#1	37.1	52	35	17	0.65	0.2	0.79
depression	F33	28585868	10.1080/02813432.2017.1333299	Eriksson	Scand J Prim Health Care	Scandinavian journal of primary health care	23	3	2018	Long-term effects of Internet-delivered cognitive behavioral therapy for depression in primary care - the PRIM-NET controlled trial.	Case Control	#2	35.1	38	28	10	0.62	0.3	0.82
depression	F33	29426288	10.1186/s12875-018-0711-z	Björkelund	BMC Fam Pract	BMC family practice	22	5	2019	Clinical effectiveness of care managers in collaborative care for patients with depression in Swedish primary health care: a pragmatic cluster randomized controlled trial.	Case Control	#1	40.8	192	131	61	0.58	0.24	0.75
depression	F33	29426288	10.1186/s12875-018-0711-z	Björkelund	BMC Fam Pract	BMC family practice	22	5	2019	Clinical effectiveness of care managers in collaborative care for patients with depression in Swedish primary health care: a pragmatic cluster randomized controlled trial.	Case Control	#2	41.6	184	137	47	0.56	0.25	0.71
depression	F33	30658275	10.1016/j.eurpsy.2018.12.007	Grochtdreis	Eur Psychiatry	European psychiatry : the journal of the Association of European Psychiatrists	28	5	2019	Cost-effectiveness analysis of collaborative treatment of late-life depression in primary care (GermanIMPACT).	Case Control	#1	71.6	107	85	22	0.55	0.31
depression	F33	30658275	10.1016/j.eurpsy.2018.12.007	Grochtdreis	Eur Psychiatry	European psychiatry : the journal of the Association of European Psychiatrists	28	5	2019	Cost-effectiveness analysis of collaborative treatment of late-life depression in primary care (GermanIMPACT).	Case Control	#2	71.13	139	107	32	0.55	0.31
depression	F33	31352916	10.1192/bjo.2019.57	Shearer	BJPsych Open	BJPsych open	30	9	2020	Refractory depression - cost-effectiveness of radically open dialectical behaviour therapy: findings of economic evaluation of RefraMED trial.	Case Control	#1		88			0.4	0.329	0.6	0.309
depression	F33	31352916	10.1192/bjo.2019.57	Shearer	BJPsych Open	BJPsych open	30	9	2020	Refractory depression - cost-effectiveness of radically open dialectical behaviour therapy: findings of economic evaluation of RefraMED trial.	Case Control	#2		162	164	86	0.42	0.291	0.56	0.311
depression	F33	31674161	10.3346/jkms.2019.34.e287	Lee	J Korean Med Sci	Journal of Korean medical science	7	4	2020	Neurofeedback Treatment on Depressive Symptoms and Functional Recovery in Treatment-Resistant Patients with Major Depressive Disorder: an Open-Label Pilot Study.	Cohort	#1	48.25	12	9	3	0.68	0.16	0.8	0.14
depression	F33	31674161	10.3346/jkms.2019.34.e287	Lee	J Korean Med Sci	Journal of Korean medical science	7	4	2020	Neurofeedback Treatment on Depressive Symptoms and Functional Recovery in Treatment-Resistant Patients with Major Depressive Disorder: an Open-Label Pilot Study.	Cohort	#2	54.33	12	8	4	0.68	0.16	0.68	0.07
depression	F33	32859177	10.1186/s12888-020-02829-0	Brettschneider	BMC Psychiatry	BMC psychiatry	29	12	2020	Cost-effectiveness of guideline-based stepped and collaborative care versus treatment as usual for patients with depression - a cluster-randomized trial.	Case Control	#1	42.09	569	412	157	0.58	0.26	0.65	0.23
depression	F33	33203365	10.1186/s12875-020-01299-3	Curth	BMC Fam Pract	BMC family practice	24	9	2021	Collaborative care for depression and anxiety disorders: results and lessons learned from the Danish cluster-randomized Collabri trials.	Case Control	#1	39.1	53	40	13	0.6	0.43	0.8	0.43
depression	F33	33203365	10.1186/s12875-020-01299-3	Curth	BMC Fam Pract	BMC family practice	24	9	2021	Collaborative care for depression and anxiety disorders: results and lessons learned from the Danish cluster-randomized Collabri trials.	Case Control	#2	39	272	177	95	0.6	0.44	0.8	0.44
depression	F33		10.1007/s11482-018-9654-8	Enrique		Applied Research in Quality of Life	28	7	2018	Applied Research in Quality of Life	Case Control	#1	39.86	188	137	51	0.75	0.13	0.8	0.12
depression	F33		10.1007/s11482-018-9654-8	Enrique		Applied Research in Quality of Life	28	7	2018	Applied Research in Quality of Life	Case Control	#1					0.74	0.16	0.77	0.12
epilepsy	G40	15969872	10.1185/030079905X43695	Selai	Curr Med Res Opin	Current medical research and opinion	2	8	2005	Evaluation of health status in epilepsy using the EQ-5D questionnaire: a prospective, observational, 6-month study of adjunctive therapy with anti-epileptic drugs.	Cohort	#1	36	17	9	8	0.824	0.204	0.811	0.219
epilepsy	G40	15969872	10.1185/030079905X43695	Selai	Curr Med Res Opin	Current medical research and opinion	2	8	2005	Evaluation of health status in epilepsy using the EQ-5D questionnaire: a prospective, observational, 6-month study of adjunctive therapy with anti-epileptic drugs.	Cohort	#2	37	20	12	8	0.841	0.218	0.792	0.171
epilepsy	G40	15969872	10.1185/030079905X43695	Selai	Curr Med Res Opin	Current medical research and opinion	2	8	2005	Evaluation of health status in epilepsy using the EQ-5D questionnaire: a prospective, observational, 6-month study of adjunctive therapy with anti-epileptic drugs.	Cohort	#3	36	15	5	10	0.883	0.177	0.873	0.133
epilepsy	G40	15969872	10.1185/030079905X43695	Selai	Curr Med Res Opin	Current medical research and opinion	2	8	2005	Evaluation of health status in epilepsy using the EQ-5D questionnaire: a prospective, observational, 6-month study of adjunctive therapy with anti-epileptic drugs.	Cohort	#4	39	47	19	28	0.843	0.188	0.919	0.138
epilepsy	G40	15969872	10.1185/030079905X43695	Selai	Curr Med Res Opin	Current medical research and opinion	2	8	2005	Evaluation of health status in epilepsy using the EQ-5D questionnaire: a prospective, observational, 6-month study of adjunctive therapy with anti-epileptic drugs.	Cohort	#5	37	26	12	14	0.867	0.14	0.859	0.203
epilepsy	G40	16886981	10.1111/j.1528-1167.2006.00591.x	Xu	Epilepsia	Epilepsia	18	8	2006	Sleep disturbances reported by refractory partial-onset epilepsy patients receiving polytherapy.	Cross-Sectional	#1	44.2	201	113	88	0.64	0.35
epilepsy	G40	23875999	10.1111/epi.12324	Gao	Epilepsia	Epilepsia	13	11	2013	Validation of a Chinese version of the Quality of Well-Being Scale-Self-Administered (QWB-SA) in patients with epilepsy.	Cross-Sectional	#1	33.11	144	69	75	0.828	0.206
epilepsy	G40	24440688	10.1016/j.yebeh.2013.12.011	Gao	Epilepsy Behav	Epilepsy &amp; behavior : E&amp;B	29	9	2014	Psychometric properties of Chinese language Liverpool Seizure Severity Scale 2.0 (LSSS 2.0) and status and determinants of seizure severity for patients with epilepsy in China.	Cross-Sectional	#1	31.8	220	102	118	0.87	0.24
epilepsy	G40	28408012	10.1016/j.jval.2016.03.1860	Mulhern	Value Health	Value in health : the journal of the International Society for Pharmacoeconomics and Outcomes Research	24	4	2017	Comparing Generic and Condition-Specific Preference-Based Measures in Epilepsy: EQ-5D-3L and NEWQOL-6D.	Case Control	#1	39.7	1611	726	885	0.735	0.3	0.789	0.28
epilepsy	G40	29705624	10.1016/j.yebeh.2018.03.039	Phumart	Epilepsy Behav	Epilepsy &amp; behavior : E&amp;B	25	2	2019	EQ-5D-based utilities and healthcare utilization in Thai adults with chronic epilepsy.	Cross-Sectional	#1	40.6	67	28	39	0.82	0.15
epilepsy	G40	29705624	10.1016/j.yebeh.2018.03.039	Phumart	Epilepsy Behav	Epilepsy &amp; behavior : E&amp;B	25	2	2019	EQ-5D-based utilities and healthcare utilization in Thai adults with chronic epilepsy.	Cross-Sectional	#2	37.9	93	51	42	0.79	0.16
epilepsy	G40	29705624	10.1016/j.yebeh.2018.03.039	Phumart	Epilepsy Behav	Epilepsy &amp; behavior : E&amp;B	25	2	2019	EQ-5D-based utilities and healthcare utilization in Thai adults with chronic epilepsy.	Cross-Sectional	#3	37.9	64	41	23	0.72	0.21
epilepsy	G40	34593170	10.1016/j.jval.2021.05.001	Wester	Value Health	Value in health : the journal of the International Society for Pharmacoeconomics and Outcomes Research	27	12	2021	Good Days and Bad Days: Measuring Health-Related Quality of Life in People With Epilepsy.	Case Control	#1	33.8	25	11	14	0.72	0.25
acs, stemi, nstemi, angina, acute MI	I24	12883071	10.1136/jech.57.8.622	Lacey	J Epidemiol Community Health	Journal of epidemiology and community health	26	9	2003	Continuing inequality: gender and social class influences on self perceived health after a heart attack.	Cohort	#1	62.4	221	55	166	0.68	0.233	0.72	0.243
acs, stemi, nstemi, angina, acute MI	I24	16980515	10.1136/hrt.2005.086868	Lenzen	Heart	Heart (British Cardiac Society)	17	4	2007	The additional value of patient-reported health status in predicting 1-year mortality after invasive coronary procedures: a report from the Euro Heart Survey on Coronary Revascularisation.	Cohort	#1	62.8	3666	881	2785			0.81	0.23
acs, stemi, nstemi, angina, acute MI	I24	18847506	10.1186/1471-2261-8-28	Pettersen	BMC Cardiovasc Disord	BMC cardiovascular disorders	13	11	2008	Health-related quality of life after myocardial infarction is associated with level of left ventricular ejection fraction.	na	#1	62	167	48	119			0.83	0.18
acs, stemi, nstemi, angina, acute MI	I24	18847506	10.1186/1471-2261-8-28	Pettersen	BMC Cardiovasc Disord	BMC cardiovascular disorders	13	11	2008	Health-related quality of life after myocardial infarction is associated with level of left ventricular ejection fraction.	na	#2	68	33	9	24			0.76	0.14
acs, stemi, nstemi, angina, acute MI	I24	18847506	10.1186/1471-2261-8-28	Pettersen	BMC Cardiovasc Disord	BMC cardiovascular disorders	13	11	2008	Health-related quality of life after myocardial infarction is associated with level of left ventricular ejection fraction.	na	#3	68	56	17	39			0.72	0.27
acs, stemi, nstemi, angina, acute MI	I24	19121431	10.1016/j.amjcard.2008.08.051	Shah	Am J Cardiol	The American journal of cardiology	10	2	2009	Outcomes and quality of life in patients&gt;or=85 years of age with ST-elevation myocardial infarction.	Cohort	#1		1847	1145	702			0.78	0.04
acs, stemi, nstemi, angina, acute MI	I24	19196224	10.1185/03007990802714473	Erickson	Curr Med Res Opin	Current medical research and opinion	13	9	2010	Satisfaction with current health status in patients with a history of acute coronary syndrome.	Cross-Sectional	#1	65.2	490	142	348			0.81	0.18
acs, stemi, nstemi, angina, acute MI	I24	20386551	10.1038/ijo.2010.73	Oreopoulos	Int J Obes (Lond)	International journal of obesity (2005)	22	2	2011	Association between obesity and health-related quality of life in patients with coronary artery disease.	Cohort	#1	63	1331	274	1057			0.87	0.12
acs, stemi, nstemi, angina, acute MI	I24	20386551	10.1038/ijo.2010.73	Oreopoulos	Int J Obes (Lond)	International journal of obesity (2005)	22	2	2011	Association between obesity and health-related quality of life in patients with coronary artery disease.	Cohort	#2	65	2310	418	1892			0.89	0.18
acs, stemi, nstemi, angina, acute MI	I24	20386551	10.1038/ijo.2010.73	Oreopoulos	Int J Obes (Lond)	International journal of obesity (2005)	22	2	2011	Association between obesity and health-related quality of life in patients with coronary artery disease.	Cohort	#3	60	178	63	115			0.85	0.12
acs, stemi, nstemi, angina, acute MI	I24	20386551	10.1038/ijo.2010.73	Oreopoulos	Int J Obes (Lond)	International journal of obesity (2005)	22	2	2011	Association between obesity and health-related quality of life in patients with coronary artery disease.	Cohort	#4	68	1097	321	776			0.89	0.13
acs, stemi, nstemi, angina, acute MI	I24	20386551	10.1038/ijo.2010.73	Oreopoulos	Int J Obes (Lond)	International journal of obesity (2005)	22	2	2011	Association between obesity and health-related quality of life in patients with coronary artery disease.	Cohort	#5	62	446	131	315			0.87	0.12
acs, stemi, nstemi, angina, acute MI	I24	22231643	10.1007/s00392-011-0402-4	Werdan	Clin Res Cardiol	Clinical research in cardiology : official journal of the German Cardiac Society	26	3	2013	Ivabradine in combination with beta-blocker improves symptoms and quality of life in patients with stable angina pectoris: results from the ADDITIONS study.	Cohort	#1	65.9	2330	973	1357	0.66	0.267	0.83	0.196
acs, stemi, nstemi, angina, acute MI	I24	23772148	10.3346/jkms.2013.28.6.848	Kim	J Korean Med Sci	Journal of Korean medical science	7	1	2014	Health-related quality-of-life after percutaneous coronary intervention in patients with UA/NSTEMI and STEMI: the Korean multicenter registry.	Cohort	#1	61.3	846	189	657	0.78	0.29	0.89	0.17
acs, stemi, nstemi, angina, acute MI	I24	23772148	10.3346/jkms.2013.28.6.848	Kim	J Korean Med Sci	Journal of Korean medical science	7	1	2014	Health-related quality-of-life after percutaneous coronary intervention in patients with UA/NSTEMI and STEMI: the Korean multicenter registry.	Cohort	#2	64.5	2516	861	1655	0.77	0.27	0.86	0.21
acs, stemi, nstemi, angina, acute MI	I24	23796291	10.1016/j.jval.2013.01.013	Levin	Value Health	Value in health : the journal of the International Society for Pharmacoeconomics and Outcomes Research	2	9	2013	Health-related quality of life of ticagrelor versus clopidogrel in patients with acute coronary syndromes-results from the PLATO trial.	Case Control	#1		7631	2151	5480			0.84
acs, stemi, nstemi, angina, acute MI	I24	23796291	10.1016/j.jval.2013.01.013	Levin	Value Health	Value in health : the journal of the International Society for Pharmacoeconomics and Outcomes Research	2	9	2013	Health-related quality of life of ticagrelor versus clopidogrel in patients with acute coronary syndromes-results from the PLATO trial.	Case Control	#2		7581	2147	5434			0.83
acs, stemi, nstemi, angina, acute MI	I24	23816776	10.3810/pgm.2013.03.2644	Bakhai	Postgrad Med	Postgraduate medicine	3	9	2013	Treatment, outcomes, costs, and quality of life of women and men with acute coronary syndromes who have undergone percutaneous coronary intervention: results from the antiplatelet therapy observational registry.	Cohort	#1		1047	1047		0.76	0.3	0.77	0.26
acs, stemi, nstemi, angina, acute MI	I24	23816776	10.3810/pgm.2013.03.2644	Bakhai	Postgrad Med	Postgraduate medicine	3	9	2013	Treatment, outcomes, costs, and quality of life of women and men with acute coronary syndromes who have undergone percutaneous coronary intervention: results from the antiplatelet therapy observational registry.	Cohort	#2		3499		3499	0.83	0.24	0.84	0.22
acs, stemi, nstemi, angina, acute MI	I24	24842793	10.1371/journal.pone.0097294	Wu	PLoS One	PloS one	31	12	2014	Chronic stable angina is associated with lower health-related quality of life: evidence from Chinese patients.	Cross-Sectional	#1		411	207	204			0.75	0.21
acs, stemi, nstemi, angina, acute MI	I24	25343944	10.1186/s12955-014-0156-6	Wu	Health Qual Life Outcomes	Health and quality of life outcomes	28	5	2015	Validation and comparison of EuroQoL-5 dimension (EQ-5D) and Short Form-6 dimension (SF-6D) among stable angina patients.	Cross-Sectional	#1	68.08	411	207	204			0.78	0.15
acs, stemi, nstemi, angina, acute MI	I24	26168822	10.4103/0366-6999.160486	Wang	Chin Med J (Engl)	Chinese medical journal	15	3	2016	Profile and Correlates of Health-related Quality of Life in Chinese Patients with Coronary Heart Disease.	Cross-Sectional	#1	61.64	1928	1361	567			0.89	0.172
acs, stemi, nstemi, angina, acute MI	I24	26299236	10.1016/j.ahj.2015.04.024	Hess	Am Heart J	American heart journal	12	11	2015	Comparison of quality-of-life measures after radial versus femoral artery access for cardiac catheterization in women: Results of the Study of Access Site for Enhancement of Percutaneous Coronary Intervention for Women quality-of-life substudy.	Cohort	#1		146	146		0.81	0.16	0.83	0.17
acs, stemi, nstemi, angina, acute MI	I24	26299236	10.1016/j.ahj.2015.04.024	Hess	Am Heart J	American heart journal	12	11	2015	Comparison of quality-of-life measures after radial versus femoral artery access for cardiac catheterization in women: Results of the Study of Access Site for Enhancement of Percutaneous Coronary Intervention for Women quality-of-life substudy.	Cohort	#2		158	158		0.8	0.2	0.87	0.18
acs, stemi, nstemi, angina, acute MI	I24	26782939	10.1002/clc.22479	Zarifis	Clin Cardiol	Clinical cardiology	27	9	2016	Treatment of Stable Angina Pectoris With Ivabradine in Everyday Practice: A Pan-Hellenic, Prospective, Noninterventional Study.	Cohort	#1	67.2	2403	815	1588	0.6	0.3	0.9	0.2
acs, stemi, nstemi, angina, acute MI	I24	27252878	10.1136/openhrt-2016-000419	Gencer	Open Heart	Open heart	2	6	2016	Health utility indexes in patients with acute coronary syndromes.	Cohort	#1	62	1882	381	1501			0.82	0.16
acs, stemi, nstemi, angina, acute MI	I24	28292489	10.1016/j.jval.2016.10.001	Seidl	Value Health	Value in health : the journal of the International Society for Pharmacoeconomics and Outcomes Research	5	6	2017	The 3-Year Cost-Effectiveness of a Nurse-Based Case Management versus Usual Care for Elderly Patients with Myocardial Infarction: Results from the KORINNA Follow-Up Study.	Case Control	#1	75.2	161	60	101	0.74	0.32	0.7
acs, stemi, nstemi, angina, acute MI	I24	28292489	10.1016/j.jval.2016.10.001	Seidl	Value Health	Value in health : the journal of the International Society for Pharmacoeconomics and Outcomes Research	5	6	2017	The 3-Year Cost-Effectiveness of a Nurse-Based Case Management versus Usual Care for Elderly Patients with Myocardial Infarction: Results from the KORINNA Follow-Up Study.	Case Control	#2	75.6	168	65	103	0.73	0.31	0.59
acs, stemi, nstemi, angina, acute MI	I24	28927380	10.1186/s12872-017-0687-y	Mahesh	BMC Cardiovasc Disord	BMC cardiovascular disorders	11	6	2018	Financial burden of survivors of medically-managed myocardial infarction and its association with selected social determinants and quality of life in a lower middle income country.	Cross-Sectional	#1		131	46	85			0.67	0.19
acs, stemi, nstemi, angina, acute MI	I24	28927380	10.1186/s12872-017-0687-y	Mahesh	BMC Cardiovasc Disord	BMC cardiovascular disorders	11	6	2018	Financial burden of survivors of medically-managed myocardial infarction and its association with selected social determinants and quality of life in a lower middle income country.	Cross-Sectional	#2		134	36	98			0.49	0.38
acs, stemi, nstemi, angina, acute MI	I24	29698198	10.1016/j.vhri.2015.03.015	Azmi	Value Health Reg Issues	Value in health regional issues	21	3	2022	Quality of life among Patients with Acute Coronary Syndrome in Malaysia.	na	#1	56.1	104	12	92	0.63		0.72
acs, stemi, nstemi, angina, acute MI	I24	29702940	10.1016/j.vhri.2014.02.004	Shah	Value Health Reg Issues	Value in health regional issues	20	11	2019	Assessment of Effect of Diabetes on Health-Related Quality of Life in Patients with Coronary Artery Disease Using the EQ-5D Questionnaire.	Cohort	#1	59.4	65	18	47			0.75	0.15
acs, stemi, nstemi, angina, acute MI	I24	29702940	10.1016/j.vhri.2014.02.004	Shah	Value Health Reg Issues	Value in health regional issues	20	11	2019	Assessment of Effect of Diabetes on Health-Related Quality of Life in Patients with Coronary Artery Disease Using the EQ-5D Questionnaire.	Cohort	#2	56	241	57	184			0.83	0.15
acs, stemi, nstemi, angina, acute MI	I24	31709984	10.1016/j.jcin.2019.11.001	Ford	JACC Cardiovasc Interv	JACC. Cardiovascular interventions	5	10	2020	1-Year Outcomes of Angina Management Guided by Invasive Coronary Function Testing (CorMicA).	Case Control	#1	60	76	58	18	0.58	0.3	0.58	0.34
acs, stemi, nstemi, angina, acute MI	I24	31709984	10.1016/j.jcin.2019.11.001	Ford	JACC Cardiovasc Interv	JACC. Cardiovascular interventions	5	10	2020	1-Year Outcomes of Angina Management Guided by Invasive Coronary Function Testing (CorMicA).	Case Control	#2	62	75	53	22	0.62	0.28	0.74	0.24
acs, stemi, nstemi, angina, acute MI	I24	32410687	10.1186/s12955-020-01312-4	Rieckmann	Health Qual Life Outcomes	Health and quality of life outcomes	11	9	2020	Health-related qualify of life, angina type and coronary artery disease in patients with stable chest pain.	Case Control	#1	61.1	1263	580	683			0.69	0.21
acs, stemi, nstemi, angina, acute MI	I24	33486460	10.1016/j.vhri.2020.02.001	Luan	Value Health Reg Issues	Value in health regional issues	25	10	2021	Mapping Utility Scores From the HeartQoL Questionnaire Into the EQ-5D for Ischemic Heart Disease.	Cross-Sectional	#1	69.5	145	80	65			0.44	0.45
acs, stemi, nstemi, angina, acute MI	I24	33486460	10.1016/j.vhri.2020.02.001	Luan	Value Health Reg Issues	Value in health regional issues	25	10	2021	Mapping Utility Scores From the HeartQoL Questionnaire Into the EQ-5D for Ischemic Heart Disease.	Cross-Sectional	#2	59.4	150	47	103			0.81	0.23
acs, stemi, nstemi, angina, acute MI	I24	33486460	10.1016/j.vhri.2020.02.001	Luan	Value Health Reg Issues	Value in health regional issues	25	10	2021	Mapping Utility Scores From the HeartQoL Questionnaire Into the EQ-5D for Ischemic Heart Disease.	Cross-Sectional	#3	63.6	111	49	62			0.762	0.27
acs, stemi, nstemi, angina, acute MI	I24	33988519	10.2196/24530	Ross	JMIR Mhealth Uhealth	JMIR mHealth and uHealth	21	5	2021	The Use of SMS Text Messaging to Improve the Hospital-to-Community Transition in Patients With Acute Coronary Syndrome (Txt2Prevent): Results From a Pilot Randomized Controlled Trial.	Case Control	#1	59.5	32	5	27	0.833	0.119	0.82	0.115
acs, stemi, nstemi, angina, acute MI	I24	33988519	10.2196/24530	Ross	JMIR Mhealth Uhealth	JMIR mHealth and uHealth	21	5	2021	The Use of SMS Text Messaging to Improve the Hospital-to-Community Transition in Patients With Acute Coronary Syndrome (Txt2Prevent): Results From a Pilot Randomized Controlled Trial.	Case Control	#2	61.1	36	8	28	0.849	0.109	0.84	0.122
acs, stemi, nstemi, angina, acute MI	I24	34292465	10.1007/s11136-021-02956-5	Rasmussen	Qual Life Res	Quality of life research : an international journal of quality of life aspects of treatment, care and rehabilitation	17	2	2022	Patient-reported outcomes, sociodemographic and clinical factors are associated with 1-year mortality in patients with ischemic heart disease-findings from the DenHeart cohort study.	Cohort	#1	66	13476	4030	9446			0.76	0.15
acs, stemi, nstemi, angina, acute MI	I24		10.1016/j.jval.2015.03.257	Muragundi		Value in Health		5	2015	Humanistic and Economic outcomes among patients receiving Percutaneous Intervention	Cohort	#1	57.79	153	32	121	0.51	0.185	0.4	0.404
acs, stemi, nstemi, angina, acute MI	I24		10.1016/j.jval.2015.03.257	Muragundi		Value in Health		5	2016	Humanistic and Economic outcomes among patients receiving Percutaneous Intervention	Cohort	#1	60.65	187	37	150	0.47	0.162	0.45	0.365
atrial fibrillation	I48	20108048	10.1007/s11136-010-9591-y	Berg	Qual Life Res	Quality of life research : an international journal of quality of life aspects of treatment, care and rehabilitation	24	6	2010	Factors determining utility measured with the EQ-5D in patients with atrial fibrillation.	na	#1	66.6	3045	1224	1821	0.751	0.269	0.779	0.253
atrial fibrillation	I48	20221975	10.1055/s-0030-1249205	Kirch	Dtsch Med Wochenschr	Deutsche medizinische Wochenschrift (1946)	14	4	2010	[Health-related quality of life of patients with atrial fibrillation managed by cardiologists: MOVE study].	Cohort	#1	68.9	3354	1261	2093			0.94	0.13
atrial fibrillation	I48	23108916	10.1002/clc.22069	Ho	Clin Cardiol	Clinical cardiology	26	4	2013	Dabigatran compared with warfarin for stroke prevention with atrial fibrillation: experience in Hong Kong.	Cohort	#1	70.1	122	58	64			0.74	0.16
atrial fibrillation	I48	23108916	10.1002/clc.22069	Ho	Clin Cardiol	Clinical cardiology	26	4	2013	Dabigatran compared with warfarin for stroke prevention with atrial fibrillation: experience in Hong Kong.	Cohort	#2	70	122	54	68			0.77	0.17
atrial fibrillation	I48	24534264	10.1093/europace/eut395	Wynn	Europace	Europace : European pacing, arrhythmias, and cardiac electrophysiology : journal of the working groups on cardiac pacing, arrhythmias, and cardiac cellular electrophysiology of the European Society of Cardiology	19	2	2015	The European Heart Rhythm Association symptom classification for atrial fibrillation: validation and improvement through a simple modification.	Cohort	#1	62.2	24	9	15			0.59	0.29
atrial fibrillation	I48	24534264	10.1093/europace/eut395	Wynn	Europace	Europace : European pacing, arrhythmias, and cardiac electrophysiology : journal of the working groups on cardiac pacing, arrhythmias, and cardiac cellular electrophysiology of the European Society of Cardiology	19	2	2015	The European Heart Rhythm Association symptom classification for atrial fibrillation: validation and improvement through a simple modification.	Cohort	#2	61.1	149	44	105			0.85	0.21
atrial fibrillation	I48	24534264	10.1093/europace/eut395	Wynn	Europace	Europace : European pacing, arrhythmias, and cardiac electrophysiology : journal of the working groups on cardiac pacing, arrhythmias, and cardiac cellular electrophysiology of the European Society of Cardiology	19	2	2015	The European Heart Rhythm Association symptom classification for atrial fibrillation: validation and improvement through a simple modification.	Cohort	#3	57.9	90	24	66			0.69	0.27
atrial fibrillation	I48	24534264	10.1093/europace/eut395	Wynn	Europace	Europace : European pacing, arrhythmias, and cardiac electrophysiology : journal of the working groups on cardiac pacing, arrhythmias, and cardiac cellular electrophysiology of the European Society of Cardiology	19	2	2015	The European Heart Rhythm Association symptom classification for atrial fibrillation: validation and improvement through a simple modification.	Cohort	#4	59.7	99	41	58			0.81	0.17
atrial fibrillation	I48	24602451	10.1016/j.jjcc.2014.01.010	Wang	J Cardiol	Journal of cardiology	16	4	2015	Complexity of atrial fibrillation patients and management in Chinese ethnicity in routine daily practice: insights from the RealiseAF Taiwanese cohort.	Cross-Sectional	#1	70.2	742	298	444			0.81	0.25
atrial fibrillation	I48	25432199		Tsounis	Hellenic J Cardiol	Hellenic journal of cardiology : HJC = Hellenike kardiologike epitheorese	29	7	2015	Assessment of health-related quality of life in a greek symptomatic population with atrial fibrillation: correlation with functional status and echocardiographic indices.	na	#1	65.4	108	39	69	0.586	0.231
atrial fibrillation	I48	25567068	10.1093/europace/euu342	Walfridsson	Europace	Europace : European pacing, arrhythmias, and cardiac electrophysiology : journal of the working groups on cardiac pacing, arrhythmias, and cardiac cellular electrophysiology of the European Society of Cardiology	21	10	2015	Radiofrequency ablation as initial therapy in paroxysmal atrial fibrillation: results on health-related quality of life and symptom burden. The MANTRA-PAF trial.	Case Control	#1	54	148	42	106	0.76	0.17	0.86	0.16
atrial fibrillation	I48	25567068	10.1093/europace/euu342	Walfridsson	Europace	Europace : European pacing, arrhythmias, and cardiac electrophysiology : journal of the working groups on cardiac pacing, arrhythmias, and cardiac cellular electrophysiology of the European Society of Cardiology	21	10	2015	Radiofrequency ablation as initial therapy in paroxysmal atrial fibrillation: results on health-related quality of life and symptom burden. The MANTRA-PAF trial.	Case Control	#2	56	146	46	100	0.77	0.2	0.9	0.16
atrial fibrillation	I48	25655853	10.5543/tkda.2015.93530	Diker	Turk Kardiyol Dern Ars	Turk Kardiyoloji Dernegi arsivi : Turk Kardiyoloji Derneginin yayin organidir	27	8	2015	Evaluation of atrial fibrillation (AF) management and cardiovascular risk profile in AF patients: data from Turkish patients in the international observational cross-sectional REALISE AF trial.	Cross-Sectional	#1	67.1	510	281	229			0.62	0.4
atrial fibrillation	I48	27707782	10.1093/europace/euw282	Fiala	Europace	Europace : European pacing, arrhythmias, and cardiac electrophysiology : journal of the working groups on cardiac pacing, arrhythmias, and cardiac cellular electrophysiology of the European Society of Cardiology	18	6	2018	Functional improvement after successful catheter ablation for long-standing persistent atrial fibrillation.	Cohort	#1	59	171	35	136	0.68	0.14	0.75	0.12
atrial fibrillation	I48	27707782	10.1093/europace/euw282	Fiala	Europace	Europace : European pacing, arrhythmias, and cardiac electrophysiology : journal of the working groups on cardiac pacing, arrhythmias, and cardiac cellular electrophysiology of the European Society of Cardiology	18	6	2018	Functional improvement after successful catheter ablation for long-standing persistent atrial fibrillation.	Cohort	#2	61	31	10	21	0.69	0.09	0.74	0.13
atrial fibrillation	I48	29250257	10.4022/jafib.1498	Barmano	J Atr Fibrillation	Journal of atrial fibrillation	11	3	2022	Structured care of patients with atrial fibrillation improves guideline adherence.	Case Control	#1	66	176	64	112	0.75	0.2	0.78	0.2
atrial fibrillation	I48	29250257	10.4022/jafib.1498	Barmano	J Atr Fibrillation	Journal of atrial fibrillation	11	3	2022	Structured care of patients with atrial fibrillation improves guideline adherence.	Case Control	#2	68	146	62	84	0.73	0.21	0.75	0.21
atrial fibrillation	I48	29493266	10.1177/1474515118762796	Malm	Eur J Cardiovasc Nurs	European journal of cardiovascular nursing	7	5	2019	Effects of brief mindfulness-based cognitive behavioural therapy on health-related quality of life and sense of coherence in atrial fibrillation patients.	Case Control	#1	66.89	37	17	20	0.75	0.21	0.74	0.22
atrial fibrillation	I48	29493266	10.1177/1474515118762796	Malm	Eur J Cardiovasc Nurs	European journal of cardiovascular nursing	7	5	2019	Effects of brief mindfulness-based cognitive behavioural therapy on health-related quality of life and sense of coherence in atrial fibrillation patients.	Case Control	#2	67.54	41	19	22	0.72	0.2	0.79	0.18
atrial fibrillation	I48	31869399	10.1371/journal.pone.0226730	Witassek	PLoS One	PloS one	6	4	2020	Health-related quality of life in patients with atrial fibrillation: The role of symptoms, comorbidities, and the type of atrial fibrillation.	Cohort	#1	71.8	709	178	531			0.84	0.17
atrial fibrillation	I48	31869399	10.1371/journal.pone.0226730	Witassek	PLoS One	PloS one	6	4	2020	Health-related quality of life in patients with atrial fibrillation: The role of symptoms, comorbidities, and the type of atrial fibrillation.	Cohort	#2	72.5	1079	342	737			0.83	0.17
atrial fibrillation	I48	31869399	10.1371/journal.pone.0226730	Witassek	PLoS One	PloS one	6	4	2020	Health-related quality of life in patients with atrial fibrillation: The role of symptoms, comorbidities, and the type of atrial fibrillation.	Cohort	#3	76.3	624	140	484			0.8	0.18
atrial fibrillation	I48	32697452	10.3310/eme07040	Shantsila		Efficacy and Mechanism Evaluation		7	2020	Spironolactone to improve exercise tolerance in people with permanent atrial fibrillation and preserved ejection fraction: the IMPRESS-AF RCT	Case Control	#1	72.4	125	28	97	0.81	0.19	0.82	0.21
atrial fibrillation	I48	32697452	10.3310/eme07040	Shantsila		Efficacy and Mechanism Evaluation		7	2020	Spironolactone to improve exercise tolerance in people with permanent atrial fibrillation and preserved ejection fraction: the IMPRESS-AF RCT	Case Control	#2	72.3	125	31	94	0.83	0.16	0.84	0.18
atrial fibrillation	I48	33631081	10.1080/16078454.2021.1892329	Gabilondo	Hematology	Hematology (Amsterdam, Netherlands)	31	5	2021	Quality of life in patients with nonvalvular atrial fibrillation treated with oral anticoagulants.	Cross-Sectional	#1		207	86	121			0.84	0.15
atrial fibrillation	I48	33631081	10.1080/16078454.2021.1892329	Gabilondo	Hematology	Hematology (Amsterdam, Netherlands)	31	5	2021	Quality of life in patients with nonvalvular atrial fibrillation treated with oral anticoagulants.	Cross-Sectional	#2		126	61	65			0.87	0.11
atrial fibrillation	I48	34550084	10.2196/30107	Hsieh	J Med Internet Res	Journal of medical Internet research	28	10	2021	A Web-Based Integrated Management Program for Improving Medication Adherence and Quality of Life, and Reducing Readmission in Patients With Atrial Fibrillation: Randomized Controlled Trial.	Case Control	#1	71.57	115	52	63	0.61	0.12	0.79
atrial fibrillation	I48	34550084	10.2196/30107	Hsieh	J Med Internet Res	Journal of medical Internet research	28	10	2021	A Web-Based Integrated Management Program for Improving Medication Adherence and Quality of Life, and Reducing Readmission in Patients With Atrial Fibrillation: Randomized Controlled Trial.	Case Control	#2	73.08	231	115	116	0.63	0.12	0.62
atrial fibrillation	I48		10.1016/j.crvasa.2012.11.003	Bulková		Cor et Vasa	25	9	2012	Quality of life and costs of conventional therapy in patients treated by catheter ablation for atrial fibrillation	Cohort	#1	58	160	41	119	0.68		0.76
atrial fibrillation	I48		10.1016/j.crvasa.2012.11.007	Haman		Cor et Vasa	19	11	2012	Catheter ablation for atrial fibrillation—Single center experience	Cohort	#1	58	52			0.75		0.85
atrial fibrillation	I48		10.1016/j.crvasa.2012.11.007	Haman		Cor et Vasa	19	11	2012	Catheter ablation for atrial fibrillation—Single center experience	Cohort	#2	56	94			0.81		0.94
atrial fibrillation	I48		10.1016/j.crvasa.2012.11.007	Haman		Cor et Vasa	19	11	2012	Catheter ablation for atrial fibrillation—Single center experience	Cohort	#3	56	157	131	172	0.79		0.94
Heart insufficiency	I50	17452390	10.1136/bmj.39164.568183.AE	Holland	BMJ	BMJ (Clinical research ed.)	4	6	2007	Effectiveness of visits from community pharmacists for patients with heart failure: HeartMed randomised controlled trial.	Case Control	#1	76.4	144	53	91	0.57	0.34	0.52	0.34
Heart insufficiency	I50	17452390	10.1136/bmj.39164.568183.AE	Holland	BMJ	BMJ (Clinical research ed.)	4	6	2007	Effectiveness of visits from community pharmacists for patients with heart failure: HeartMed randomised controlled trial.	Case Control	#2	77.6	149	54	95	0.58	0.32	0.58	0.29
Heart insufficiency	I50	18855125	10.1007/s11136-008-9397-3	de Rivas	Qual Life Res	Quality of life research : an international journal of quality of life aspects of treatment, care and rehabilitation	4	3	2009	Health-related quality of life in unselected outpatients with heart failure across Spain in two different health care levels. Magnitude and determinants of impairment: the INCA study.	Cross-Sectional	#1	70.9	2161	959	1202			0.63	0.24
Heart insufficiency	I50	19168520	10.1093/eurjhf/hfn029	Jolly	Eur J Heart Fail	European journal of heart failure	16	4	2009	A randomized trial of the addition of home-based exercise to specialist heart failure nurse care: the Birmingham Rehabilitation Uptake Maximisation study for patients with Congestive Heart Failure (BRUM-CHF) study.	Case Control	#1	65.9	84	20	64	0.675	0.25	0.679	0.21
Heart insufficiency	I50	19168520	10.1093/eurjhf/hfn029	Jolly	Eur J Heart Fail	European journal of heart failure	16	4	2009	A randomized trial of the addition of home-based exercise to specialist heart failure nurse care: the Birmingham Rehabilitation Uptake Maximisation study for patients with Congestive Heart Failure (BRUM-CHF) study.	Case Control	#2	70	85	23	62	0.696	0.26	0.691	0.28
Heart insufficiency	I50	21442430	10.1007/s11136-011-9892-9	Janssen	Qual Life Res	Quality of life research : an international journal of quality of life aspects of treatment, care and rehabilitation	27	3	2012	Impaired health status and care dependency in patients with advanced COPD or chronic heart failure.	Cross-Sectional	#1	76.2	80	26	54	0.47	0.32
Heart insufficiency	I50	22009666	10.1177/0272989X11418671	Feeny	Med Decis Making	Medical decision making : an international journal of the Society for Medical Decision Making	20	9	2012	Agreement about identifying patients who change over time: cautionary results in cataract and heart failure patients.	Cohort	#1		86	26	60	0.77	0.18	0.76	0.18
Heart insufficiency	I50	22913474	10.1111/j.1540-8167.2012.02413.x	Noyes	J Cardiovasc Electrophysiol	Journal of cardiovascular electrophysiology	9	7	2013	Cost-effectiveness of cardiac resynchronization therapy in the MADIT-CRT trial.	Case Control	#1	64	503	121	382			0.845	0.145
Heart insufficiency	I50	22913474	10.1111/j.1540-8167.2012.02413.x	Noyes	J Cardiovasc Electrophysiol	Journal of cardiovascular electrophysiology	9	7	2013	Cost-effectiveness of cardiac resynchronization therapy in the MADIT-CRT trial.	Case Control	#2	65	748	187	561			0.848	0.134
Heart insufficiency	I50	23650130	10.1093/eurjhf/hft071	Kraai	Eur J Heart Fail	European journal of heart failure	7	5	2014	Preferences of heart failure patients in daily clinical practice: quality of life or longevity?	na	#1	70	100	29	71	0.68	0.26
Heart insufficiency	I50	23663813	10.1016/j.cardfail.2013.03.008	Li	J Card Fail	Journal of cardiac failure	5	11	2013	Associations between Seattle Heart Failure Model scores and health utilities: findings from HF-ACTION.	Case Control	#1	59.1	2288	648	1640	0.81	0.141
Heart insufficiency	I50	25160945	10.1007/s12325-014-0147-3	Zugck	Adv Ther	Advances in therapy	9	3	2016	Ivabradine treatment in a chronic heart failure patient cohort: symptom reduction and improvement in quality of life in clinical practice.	Cohort	#1	67	1941	837	1104	0.64	0.28	0.79	0.21
Heart insufficiency	I50	25896479	10.1007/s00392-015-0857-9	Biermann	Clin Res Cardiol	Clinical research in cardiology : official journal of the German Cardiac Society	27	6	2016	The impact of transcatheter aortic valve implantation on quality of life: results from the German transcatheter aortic valve interventions registry.	Cohort	#1	82.5	460	312	148	0.63	0.26	0.7	0.24
Heart insufficiency	I50	26467269	10.1002/ejhf.420	Ambrosy	Eur J Heart Fail	European journal of heart failure	13	12	2016	The clinical course of health status and association with outcomes in patients hospitalized for heart failure: insights from ASCEND-HF.	Case Control	#1	65	6943	2373	4570	0.56	0.23	0.78	0.2
Heart insufficiency	I50	26603737	10.1007/s11136-015-1186-1	Hussain	Qual Life Res	Quality of life research : an international journal of quality of life aspects of treatment, care and rehabilitation	13	2	2017	Validity of standard gamble utilities in patients referred for aortic valve replacement.	Cohort	#1	75	439	175	264	0.72	0.22
Heart insufficiency	I50	26892084	10.1016/j.jcin.2015.10.024	Meredith	JACC Cardiovasc Interv	JACC. Cardiovascular interventions	13	12	2016	1-Year Outcomes With the Fully Repositionable and Retrievable Lotus Transcatheter Aortic Replacement Valve in 120 High-Risk Surgical Patients With Severe Aortic Stenosis: Results of the REPRISE II Study.	Cohort	#1	84.4	120	68	52	0.7	0.2	0.7	0.2
Heart insufficiency	I50	27865116	10.1016/j.ijcard.2016.11.030	Kularatna	Int J Cardiol	International journal of cardiology	9	11	2017	Comparison of contemporaneous responses for EQ-5D-3L and Minnesota Living with Heart Failure; a case for disease specific multiattribute utility instrument in cardiovascular conditions.	Case Control	#1		280	77	203	0.71		0.71
Heart insufficiency	I50	27878802	10.5603/KP.a2016.0164	Stanska	Kardiol Pol	Kardiologia polska	10	7	2017	Improvement of quality of life following transcatheter aortic valve implantation in the elderly: a multi-centre study based on the Polish national TAVI registry.	na	#1	84	184	118	66	0.61	0.3	0.85	0.18
Heart insufficiency	I50	28574973	10.1097/JCN.0000000000000428	Andreae	J Cardiovasc Nurs	The Journal of cardiovascular nursing	29	7	2019	Depressive Symptoms Moderate the Association Between Appetite and Health Status in Patients With Heart Failure.	Cross-Sectional	#1	71.5	109	26	83			0.79	0.2
Heart insufficiency	I50	28586537	10.1002/ejhf.800	Filippatos	Eur J Heart Fail	European journal of heart failure	21	3	2018	Patient-reported outcomes in the SOluble guanylate Cyclase stimulatoR in heArT failurE patientS with PRESERVED ejection fraction (SOCRATES-PRESERVED) study.	Case Control	#1	73	429	200	229	0.72	0.2
Heart insufficiency	I50	28977361	10.1093/ejcts/ezx228	Auensen	Eur J Cardiothorac Surg	European journal of cardio-thoracic surgery : official journal of the European Association for Cardio-thoracic Surgery	6	8	2018	Patient-reported outcomes after referral for possible valve replacement in patients with severe aortic stenosis.	Cohort	#1	81.8	46	25	21	0.69	0.27	0.62	0.34
Heart insufficiency	I50	28977361	10.1093/ejcts/ezx228	Auensen	Eur J Cardiothorac Surg	European journal of cardio-thoracic surgery : official journal of the European Association for Cardio-thoracic Surgery	6	8	2018	Patient-reported outcomes after referral for possible valve replacement in patients with severe aortic stenosis.	Cohort	#2	72.7	275	113	162	0.74	0.2	0.79	0.21
Heart insufficiency	I50	30522438	10.1186/s12872-018-0973-3	Bailly	BMC Cardiovasc Disord	BMC cardiovascular disorders	15	8	2019	"As du Coeur" study: a randomized controlled trial on quality of life impact and cost effectiveness of a physical activity program in patients with cardiovascular disease.	Case Control	#1	62.5	22	1	21	0.828	0.181
Heart insufficiency	I50	30522438	10.1186/s12872-018-0973-3	Bailly	BMC Cardiovasc Disord	BMC cardiovascular disorders	15	8	2019	"As du Coeur" study: a randomized controlled trial on quality of life impact and cost effectiveness of a physical activity program in patients with cardiovascular disease.	Case Control	#2	63.5	23	2	21	0.791	0.161
Heart insufficiency	I50	30528811	10.1016/j.hlc.2018.11.010	Hwang	Heart Lung Circ	Heart, lung &amp; circulation	15	4	2020	Cost-Utility Analysis of Home-Based Telerehabilitation Compared With Centre-Based Rehabilitation in Patients With Heart Failure.	Case Control	#1	67	29	8	21	0.69	0.26	0.74	0.25
Heart insufficiency	I50	30528811	10.1016/j.hlc.2018.11.010	Hwang	Heart Lung Circ	Heart, lung &amp; circulation	15	4	2020	Cost-Utility Analysis of Home-Based Telerehabilitation Compared With Centre-Based Rehabilitation in Patients With Heart Failure.	Case Control	#2	68	24	5	19	0.73	0.13	0.73	0.22
Heart insufficiency	I50	31414308	10.1007/s12471-019-01323-x	Gingele	Neth Heart J	Netherlands heart journal : monthly journal of the Netherlands Society of Cardiology and the Netherlands Heart Foundation	28	9	2020	Effects of tailored telemonitoring on functional status and health-related quality of life in patients with heart failure.	Case Control	#1	71.9	185	74	111	0.61	0.3	0.63	0.3
Heart insufficiency	I50	31414308	10.1007/s12471-019-01323-x	Gingele	Neth Heart J	Netherlands heart journal : monthly journal of the Netherlands Society of Cardiology and the Netherlands Heart Foundation	28	9	2020	Effects of tailored telemonitoring on functional status and health-related quality of life in patients with heart failure.	Case Control	#2	71	197	82	115	0.64	0.3	0.65	0.28
Heart insufficiency	I50	31491351	10.1080/13696998.2019.1663356	Lee	J Med Econ	Journal of medical economics	17	6	2020	Outcomes of transcatheter aortic valve implantation for intermediate-risk patients in Australia: the SOLACE-AU trial.	Cohort	#1	85.5	199	108	91	0.71	0.2	0.71	0.21
Heart insufficiency	I50	31577923	10.1016/j.jacc.2019.09.007	Baron	J Am Coll Cardiol	Journal of the American College of Cardiology	21	5	2020	Health Status After Transcatheter Versus Surgical Aortic Valve Replacement in Low-Risk Patients With Aortic Stenosis.	Cohort	#1	73.6	449	129	320	0.83	0.13	0.87
Heart insufficiency	I50	31577923	10.1016/j.jacc.2019.09.007	Baron	J Am Coll Cardiol	Journal of the American College of Cardiology	21	5	2020	Health Status After Transcatheter Versus Surgical Aortic Valve Replacement in Low-Risk Patients With Aortic Stenosis.	Cohort	#2	73.3	494	161	333	0.83	0.11	0.87
Heart insufficiency	I50	31772530	10.1155/2019/4292987	Murray	J Interv Cardiol	Journal of interventional cardiology	4	3	2020	Life beyond 5&#x2009;Years after TAVI: Patients' Perceived Health Status and Long-Term Outcome after Transcatheter Aortic Valve Implantation.	Cross-Sectional	#1	80.1	103	58	45			0.8	0.2
Heart insufficiency	I50	32878281	10.3390/jcm9092825	Garay	J Clin Med	Journal of clinical medicine	28	10	2020	Gender Differences in Health-Related Quality of Life in Patients with Systolic Heart Failure: Results of the VIDA Multicenter Study.	Cross-Sectional	#1	71	1028	309	719	0.65	0.26
Heart insufficiency	I50	33387292	10.1007/s11136-020-02722-z	Prichard	Qual Life Res	Quality of life research : an international journal of quality of life aspects of treatment, care and rehabilitation	19	4	2021	Discrepancies between proxy estimates and patient reported, health related, quality of life: minding the gap between patient and clinician perceptions in heart failure.	na	#1	54	75	25	50			0.55
Heart insufficiency	I50	34354345	10.2147/PPA.S312200	Fonseca	Patient Prefer Adherence	Patient preference and adherence	25	4	2022	Burden and Quality of Life Among Female and Male Patients with Heart Failure in Europe: A Real-World Cross-Sectional Study.	Cross-Sectional	#1	68.62	804	287	517			0.73	0.25
ischemic stroke	I63	14726549	10.1161/01.STR.0000110984.91157.BD	Pickard	Stroke	Stroke	6	4	2004	Agreement between patient and proxy assessments of health-related quality of life after stroke using the EQ-5D and Health Utilities Index.	Cohort	#1	68.3	124	58	66	0.31	0.38	0.62	0.34
ischemic stroke	I63	15789955	10.1007/s11136-004-3928-3	Pickard	Qual Life Res	Quality of life research : an international journal of quality of life aspects of treatment, care and rehabilitation	21	4	2005	Responsiveness of generic health-related quality of life measures in stroke.	Cohort	#1	67	98	47	51	0.31	0.38	0.62	0.33
ischemic stroke	I63	20150543	10.1161/STROKEAHA.109.573543	Lee	Stroke	Stroke	3	5	2010	Quality-adjusted life expectancy (QALE) and loss of QALE for patients with ischemic stroke and intracerebral hemorrhage: a 13-year follow-up.	Cohort	#1	63.7	263	96	167	0.8	0.3
ischemic stroke	I63	20150543	10.1161/STROKEAHA.109.573543	Lee	Stroke	Stroke	3	5	2010	Quality-adjusted life expectancy (QALE) and loss of QALE for patients with ischemic stroke and intracerebral hemorrhage: a 13-year follow-up.	Cohort	#2	67.7	170	63	107	0.9	0.2
ischemic stroke	I63	22321758	10.1016/j.clineuro.2012.01.018	Chaiyawat	Clin Neurol Neurosurg	Clinical neurology and neurosurgery	30	11	2012	Effectiveness of home rehabilitation program for ischemic stroke upon disability and quality of life: a randomized controlled trial.	Case Control	#1	67	30	16	14	-0.14	0.08	0.9	0.02
ischemic stroke	I63	22321758	10.1016/j.clineuro.2012.01.018	Chaiyawat	Clin Neurol Neurosurg	Clinical neurology and neurosurgery	30	11	2012	Effectiveness of home rehabilitation program for ischemic stroke upon disability and quality of life: a randomized controlled trial.	Case Control	#2	66	30	17	13	-0.11	0.13	0.7	0.04
ischemic stroke	I63	22910531	10.2147/VHRM.S32780	Naess	Vasc Health Risk Manag	Vascular health and risk management	21	12	2012	The effects of fatigue, pain, and depression on quality of life in ischemic stroke patients: the Bergen Stroke Study.	Cohort	#1	67.7	328	122	206			0.7	0.3
ischemic stroke	I63	26415945	10.1186/s12955-015-0340-3	Gillard	Health Qual Life Outcomes	Health and quality of life outcomes	8	6	2016	The negative impact of spasticity on the health-related quality of life of stroke survivors: a longitudinal cohort study.	Cohort	#1	59.7	54	25	29	0.59	0.03	0.64	0.04
ischemic stroke	I63	26415945	10.1186/s12955-015-0340-3	Gillard	Health Qual Life Outcomes	Health and quality of life outcomes	8	6	2016	The negative impact of spasticity on the health-related quality of life of stroke survivors: a longitudinal cohort study.	Cohort	#2	67.1	274	134	140	0.71	0.01	0.72	0.02
ischemic stroke	I63	26903147	10.1016/j.apmr.2016.01.030	Sandberg	Arch Phys Med Rehabil	Archives of physical medicine and rehabilitation	10	7	2017	Effects of Twice-Weekly Intense Aerobic Exercise in Early Subacute Stroke: A Randomized Controlled Trial.	Case Control	#1	71.3	29	15	14	0.75	0.16	0.85	0.12
ischemic stroke	I63	27113602	10.1007/s00415-016-8119-y	Chang	J Neurol	Journal of neurology	5	4	2017	Predictors of functional level and quality of life at 6&#xa0;months after a first-ever stroke: the KOSCO study.	Cohort	#1	65.7	2289	865	1424			0.82	0.187
ischemic stroke	I63	28611832	10.1159/000452634	Rangaraju	Interv Neurol	Interventional neurology	17	3	2022	Comparison of 3-Month Stroke Disability and Quality of Life across Modified Rankin Scale Categories.	Cohort	#1	64	423					0.73	0.24
ischemic stroke	I63	29429905	10.1016/j.yebeh.2017.12.037	Winter	Epilepsy Behav	Epilepsy &amp; behavior : E&amp;B	7	2	2019	Health-related quality of life in patients with poststroke epilepsy.	na	#1	69	351	151	200	0.59	0.29	0.66	0.24
ischemic stroke	I63	29789393	10.1161/STROKEAHA.117.020365	Sheth	Stroke	Stroke	22	8	2019	Long-Term Outcomes in Patients Aged &#x2264;70 Years With Intravenous Glyburide From the Phase II GAMES-RP Study of Large Hemispheric Infarction: An Exploratory Analysis.	Case Control	#1	60	30			0.44	0.26	0.57	0.22
ischemic stroke	I63	29789393	10.1161/STROKEAHA.117.020365	Sheth	Stroke	Stroke	22	8	2019	Long-Term Outcomes in Patients Aged &#x2264;70 Years With Intravenous Glyburide From the Phase II GAMES-RP Study of Large Hemispheric Infarction: An Exploratory Analysis.	Case Control	#2	55	35			0.49	0.29	0.57	0.26
ischemic stroke	I63	31822251	10.1161/STROKEAHA.119.027639	Chen	Stroke	Stroke	29	6	2020	Ethnicity and Other Determinants of Quality of Functional Outcome in Acute Ischemic Stroke: The ENCHANTED Trial.	Case Control	#1	66.1	4016	1510	2506			0.72	0.37
ischemic stroke	I63	32680947	10.1212/WNL.0000000000010356	Deb-Chatterji	Neurology	Neurology	30	10	2020	Patient-reported, health-related, quality of life after stroke thrombectomy in clinical practice.	Cohort	#1		504	261	243			0.39	0.44
ischemic stroke	I63	33091092	10.1371/journal.pone.0241059	Sz&#x151;cs	PLoS One	PloS one	16	12	2020	Health related quality of life and satisfaction with care of stroke patients in Budapest: A substudy of the EuroHOPE project.	Cohort	#1	68.53	200	88	112			0.73	0.29
COPD	J44	16153294	10.1186/1477-7525-3-56	Agota Szende	Health Qual Life Outcomes	Health and quality of life outcomes	31	3	2006	Health-related quality of life is related to COPD disease severity.	Cohort	#1		0					0.74	0.25
COPD	J44	16153294	10.1186/1477-7525-3-56	Agota Szende	Health Qual Life Outcomes	Health and quality of life outcomes	31	3	2006	Health-related quality of life is related to COPD disease severity.	Cohort	#2		0					0.52	0.26
COPD	J44	16153294	10.1186/1477-7525-3-56	Agota Szende	Health Qual Life Outcomes	Health and quality of life outcomes	31	3	2006	Health-related quality of life is related to COPD disease severity.	Cohort	#3		0					0.73	0.23
COPD	J44	16153294	10.1186/1477-7525-3-56	Agota Szende	Health Qual Life Outcomes	Health and quality of life outcomes	31	3	2006	Health-related quality of life is related to COPD disease severity.	Cohort	#4	64.3	168	70	98			0.84	0.15
COPD	J44	17035446	10.1378/chest.130.4.1117	Rutten-van Mölken	Chest	Chest	20	11	2006	Does quality of life of COPD patients as measured by the generic EuroQol five-dimension questionnaire differentiate between COPD severity stages?	Case Control	#1	61.6	91	22	69			0.65	0.15
COPD	J44	17035446	10.1378/chest.130.4.1117	Rutten-van Mölken	Chest	Chest	20	11	2006	Does quality of life of COPD patients as measured by the generic EuroQol five-dimension questionnaire differentiate between COPD severity stages?	Case Control	#2	64	622	178	444			0.79	0.2
COPD	J44	17035446	10.1378/chest.130.4.1117	Rutten-van Mölken	Chest	Chest	20	11	2006	Does quality of life of COPD patients as measured by the generic EuroQol five-dimension questionnaire differentiate between COPD severity stages?	Case Control	#3	65.6	513	130	383			0.75	0.21
COPD	J44	21501522	10.1186/1477-7525-9-26	Pickard	Health Qual Life Outcomes	Health and quality of life outcomes	1	9	2011	Comparison of health-related quality of life measures in chronic obstructive pulmonary disease.	Cohort	#1	72.3	23	0	23			0.8	0.13
COPD	J44	21501522	10.1186/1477-7525-9-26	Pickard	Health Qual Life Outcomes	Health and quality of life outcomes	1	9	2011	Comparison of health-related quality of life measures in chronic obstructive pulmonary disease.	Cohort	#2	70.4	27	1	26			0.72	0.19
COPD	J44	21501522	10.1186/1477-7525-9-26	Pickard	Health Qual Life Outcomes	Health and quality of life outcomes	1	9	2011	Comparison of health-related quality of life measures in chronic obstructive pulmonary disease.	Cohort	#3	73.3	17	0	17			0.72	0.16
COPD	J44	21501522	10.1186/1477-7525-9-26	Pickard	Health Qual Life Outcomes	Health and quality of life outcomes	1	9	2011	Comparison of health-related quality of life measures in chronic obstructive pulmonary disease.	Cohort	#4	71.7	53	1	52			0.7	0.21
COPD	J44	24758364	10.1186/1477-7525-12-57	Kim	Health Qual Life Outcomes	Health and quality of life outcomes	29	9	2014	Health-related quality of life in chronic obstructive pulmonary disease patients in Korea.	na	#1	68.5	200	17	183			0.84	0.16
COPD	J44	24934150	10.1186/1471-2288-14-78	Lin	BMC Med Res Methodol	BMC medical research methodology	16	4	2015	Measuring health-related quality of life in chronic obstructive pulmonary disease: properties of the EQ-5D-5L and PROMIS-43 short form.	Cross-Sectional	#1	68.3	353	150	203			0.81	0.14
COPD	J44	24934150	10.1186/1471-2288-14-78	Lin	BMC Med Res Methodol	BMC medical research methodology	16	4	2015	Measuring health-related quality of life in chronic obstructive pulmonary disease: properties of the EQ-5D-5L and PROMIS-43 short form.	Cross-Sectional	#2	65.1	50	23	27			0.74	0.15
COPD	J44	24934150	10.1186/1471-2288-14-78	Lin	BMC Med Res Methodol	BMC medical research methodology	16	4	2015	Measuring health-related quality of life in chronic obstructive pulmonary disease: properties of the EQ-5D-5L and PROMIS-43 short form.	Cross-Sectional	#3	72.1	102	33	69			0.81	0.14
COPD	J44	24934150	10.1186/1471-2288-14-78	Lin	BMC Med Res Methodol	BMC medical research methodology	16	4	2015	Measuring health-related quality of life in chronic obstructive pulmonary disease: properties of the EQ-5D-5L and PROMIS-43 short form.	Cross-Sectional	#4	67.7	165	77	88			0.76	0.17
COPD	J44	25972271	10.1186/s12955-015-0241-5	Wu	Health Qual Life Outcomes	Health and quality of life outcomes	16	12	2015	Quality of life and its association with direct medical costs for COPD in urban China.	Cross-Sectional	#1	71.8	678	184	494			0.786	0.085
COPD	J44	26834467	10.2147/COPD.S90566	Kwon	Int J Chron Obstruct Pulmon Dis	International journal of chronic obstructive pulmonary disease	7	10	2016	Factors contributing to quality of life in COPD patients in South Korea.	Cross-Sectional	#1	59.65	128284	38778	89506			0.87	0.02
COPD	J44	26834467	10.2147/COPD.S90566	Kwon	Int J Chron Obstruct Pulmon Dis	International journal of chronic obstructive pulmonary disease	7	10	2016	Factors contributing to quality of life in COPD patients in South Korea.	Cross-Sectional	#2	62.47	930681	222750	707931			0.92	0.005
COPD	J44	26834467	10.2147/COPD.S90566	Kwon	Int J Chron Obstruct Pulmon Dis	International journal of chronic obstructive pulmonary disease	7	10	2016	Factors contributing to quality of life in COPD patients in South Korea.	Cross-Sectional	#3	62.53	13077	3833	9244			0.78	0.056
COPD	J44	26834467	10.2147/COPD.S90566	Kwon	Int J Chron Obstruct Pulmon Dis	International journal of chronic obstructive pulmonary disease	7	10	2016	Factors contributing to quality of life in COPD patients in South Korea.	Cross-Sectional	#4	58.78	1182514	357797	824717			0.92	0.004
COPD	J44	27160582	10.1186/s12890-016-0238-9	Wacker	BMC Pulm Med	BMC pulmonary medicine	10	1	2017	Assessing health-related quality of life in COPD: comparing generic and disease-specific instruments with focus on comorbidities.	Cross-Sectional	#1	66.2	206	82	124			0.85	0.18
COPD	J44	27160582	10.1186/s12890-016-0238-9	Wacker	BMC Pulm Med	BMC pulmonary medicine	10	1	2017	Assessing health-related quality of life in COPD: comparing generic and disease-specific instruments with focus on comorbidities.	Cross-Sectional	#2	65	874	341	533			0.81	0.21
COPD	J44	27160582	10.1186/s12890-016-0238-9	Wacker	BMC Pulm Med	BMC pulmonary medicine	10	1	2017	Assessing health-related quality of life in COPD: comparing generic and disease-specific instruments with focus on comorbidities.	Cross-Sectional	#3	62.1	249	89	160			0.74	0.24
COPD	J44	27160582	10.1186/s12890-016-0238-9	Wacker	BMC Pulm Med	BMC pulmonary medicine	10	1	2017	Assessing health-related quality of life in COPD: comparing generic and disease-specific instruments with focus on comorbidities.	Cross-Sectional	#4	65.7	962	383	579			0.84	0.19
COPD	J44	31136931	10.1016/j.rmed.2019.05.006	Nguyen	Respir Med	Respiratory medicine	21	7	2020	Impact of pharmaceutical care in the improvement of medication adherence and quality of life for COPD patients in Vietnam.	na	#1	66.6	211	33	178	0.47	0.2	0.59	0.16
COPD	J44	31512524	10.1080/14737167.2019.1662302	Szentes	Expert Rev Pharmacoecon Outcomes Res	Expert review of pharmacoeconomics &amp; outcomes research	5	2	2021	Measuring quality of life in COPD patients: comparing disease-specific supplements to the EQ-5D-5L.	Cross-Sectional	#1	68.5	344	138	206	0.7	0.3
COPD	J44	31888646	10.1186/s12955-019-1244-4	Merino	Health Qual Life Outcomes	Health and quality of life outcomes	23	3	2020	Health-related quality of life of patients diagnosed with COPD in Extremadura, Spain: results from an observational study.	Cross-Sectional	#1	71.8	386	92	294			0.72	0.31
COPD	J44	32066224	10.3904/kjim.2018.398	Choi	Korean J Intern Med	The Korean journal of internal medicine	24	6	2021	The health-related quality-of-life of chronic obstructive pulmonary disease patients and disease-related indirect burdens.	Cohort	#1		355	29	326			0.74
COPD	J44	32293387	10.1186/s12890-020-1116-z	Bae	BMC Pulm Med	BMC pulmonary medicine	25	1	2021	Validity of EQ-5D utility index and minimal clinically important difference estimation among patients with chronic obstructive pulmonary disease.	Cross-Sectional	#1	65.5	20	3	17			0.664	0.169
COPD	J44	32293387	10.1186/s12890-020-1116-z	Bae	BMC Pulm Med	BMC pulmonary medicine	25	1	2021	Validity of EQ-5D utility index and minimal clinically important difference estimation among patients with chronic obstructive pulmonary disease.	Cross-Sectional	#2	70.9	32	1	31			0.911	0.111
COPD	J44	32293387	10.1186/s12890-020-1116-z	Bae	BMC Pulm Med	BMC pulmonary medicine	25	1	2021	Validity of EQ-5D utility index and minimal clinically important difference estimation among patients with chronic obstructive pulmonary disease.	Cross-Sectional	#3	69.5	156	27	129			0.86	0.117
COPD	J44	32293387	10.1186/s12890-020-1116-z	Bae	BMC Pulm Med	BMC pulmonary medicine	25	1	2021	Validity of EQ-5D utility index and minimal clinically important difference estimation among patients with chronic obstructive pulmonary disease.	Cross-Sectional	#4	68.8	90	10	80			0.792	0.156
COPD	J44	33184428	10.1038/s41598-020-76961-y	Ahn	Sci Rep	Scientific reports	28	12	2020	The effects of repeated inhaler device handling education in COPD patients: a prospective cohort study.	Cohort	#1	69.8	261	17	244	0.86	0.11	0.85	0.14
COPD	J44	34104024	10.2147/PROM.S306352	Hansen	Patient Relat Outcome Meas	Patient related outcome measures	23	4	2022	Inter-Day Test-Retest Reproducibility of the CAT, CCQ, HADS and EQ-5D-3L in Patients with Severe and Very Severe COPD.	Case Control	#1	66.6	50	22	28			0.66	0.17
asthma	J45	14635976	10.1016/s0954-6111(03)00249-x	Hazell	Respir Med	Respiratory medicine	15	1	2004	Health related quality of life in individuals with asthma related symptoms.	Cross-Sectional	#1	48.5	6828	3748	3080	0.78
asthma	J45	15217309	10.2165/00019053-200422080-00005	Szende	Pharmacoeconomics	PharmacoEconomics	10	8	2004	Psychometric and utility-based measures of health status of asthmatic patients with different disease control level.	Cross-Sectional	#1		0			0.65
asthma	J45	15217309	10.2165/00019053-200422080-00005	Szende	Pharmacoeconomics	PharmacoEconomics	10	8	2004	Psychometric and utility-based measures of health status of asthmatic patients with different disease control level.	Cross-Sectional	#2	49	228	150	78	0.52
asthma	J45	15217309	10.2165/00019053-200422080-00005	Szende	Pharmacoeconomics	PharmacoEconomics	10	8	2004	Psychometric and utility-based measures of health status of asthmatic patients with different disease control level.	Cross-Sectional	#3		0			0.76
asthma	J45	15217309	10.2165/00019053-200422080-00005	Szende	Pharmacoeconomics	PharmacoEconomics	10	8	2004	Psychometric and utility-based measures of health status of asthmatic patients with different disease control level.	Cross-Sectional	#4		0			0.93
asthma	J45	17297523	10.3132/pcrj.2007.00002	Lloyd	Prim Care Respir J	Primary care respiratory journal : journal of the General Practice Airways Group	17	4	2007	The impact of asthma exacerbations on health-related quality of life in moderate to severe asthma patients in the UK.	Cohort	#1	41.4	22	13	9	0.57	0.36
asthma	J45	17297523	10.3132/pcrj.2007.00002	Lloyd	Prim Care Respir J	Primary care respiratory journal : journal of the General Practice Airways Group	17	4	2007	The impact of asthma exacerbations on health-related quality of life in moderate to severe asthma patients in the UK.	Cohort	#2	40.5	85	52	33	0.89	0.15
asthma	J45	17297523	10.3132/pcrj.2007.00002	Lloyd	Prim Care Respir J	Primary care respiratory journal : journal of the General Practice Airways Group	17	4	2007	The impact of asthma exacerbations on health-related quality of life in moderate to severe asthma patients in the UK.	Cohort	#3	48.4	5	3	2	0.33	0.39
asthma	J45	17298455	10.1111/j.1440-1843.2006.01020.x	Aburuz	Respirology	Respirology (Carlton, Vic.)	12	4	2007	Assessment of impairment in health-related quality of life in patients with difficult asthma: psychometric performance of the Asthma Quality of Life Questionnaire.	Cohort	#1	42.3	86	53	33	0.47	0.33
asthma	J45	17662113	10.1186/1478-7547-5-10	Willems	Cost Eff Resour Alloc	Cost effectiveness and resource allocation : C/E	25	5	2010	Cost-effectiveness of a nurse-led telemonitoring intervention based on peak expiratory flow measurements in asthmatics: results of a randomised controlled trial.	Case Control	#1	45.65	26	15	11	0.89	0.13	0.9	0.11
asthma	J45	17662113	10.1186/1478-7547-5-10	Willems	Cost Eff Resour Alloc	Cost effectiveness and resource allocation : C/E	25	5	2010	Cost-effectiveness of a nurse-led telemonitoring intervention based on peak expiratory flow measurements in asthmatics: results of a randomised controlled trial.	Case Control	#2	45.9	27	18	9	0.78	0.17	0.79	0.21
asthma	J45	19619998	10.1016/j.rmed.2009.06.014	Brusselle	Respir Med	Respiratory medicine	30	8	2010	"Real-life" effectiveness of omalizumab in patients with severe persistent allergic asthma: The PERSIST study.	Cohort	#1	48.17	158	85	73	0.54	0.24
asthma	J45	22035853	10.1016/j.rmed.2011.10.001	Allegra	Respir Med	Respiratory medicine	24	2	2012	Real-life prospective study on asthma control in Italy: cross-sectional phase results.	Cross-Sectional	#1	47	566	383	183	0.69	0.23
asthma	J45	22035853	10.1016/j.rmed.2011.10.001	Allegra	Respir Med	Respiratory medicine	24	2	2012	Real-life prospective study on asthma control in Italy: cross-sectional phase results.	Cross-Sectional	#2	45	451	291	160	0.75	0.2
asthma	J45	22035853	10.1016/j.rmed.2011.10.001	Allegra	Respir Med	Respiratory medicine	24	2	2012	Real-life prospective study on asthma control in Italy: cross-sectional phase results.	Cross-Sectional	#3	46	1836	1096	740	0.86	0.17
asthma	J45	23517484	10.1186/1471-2466-13-15	Doz	BMC Pulm Med	BMC pulmonary medicine	16	7	2013	The association between asthma control, health care costs, and quality of life in France and Spain.	na	#1	53.3	242	160	82			0.63	0.28
asthma	J45	23517484	10.1186/1471-2466-13-15	Doz	BMC Pulm Med	BMC pulmonary medicine	16	7	2013	The association between asthma control, health care costs, and quality of life in France and Spain.	na	#2	49	428	266	162			0.78	0.23
asthma	J45	23517484	10.1186/1471-2466-13-15	Doz	BMC Pulm Med	BMC pulmonary medicine	16	7	2013	The association between asthma control, health care costs, and quality of life in France and Spain.	na	#3	45.6	506	318	188			0.82	0.2
asthma	J45	23517484	10.1186/1471-2466-13-15	Doz	BMC Pulm Med	BMC pulmonary medicine	16	7	2013	The association between asthma control, health care costs, and quality of life in France and Spain.	na	#4	47.8	535	352	183			0.69	0.24
asthma	J45	23517484	10.1186/1471-2466-13-15	Doz	BMC Pulm Med	BMC pulmonary medicine	16	7	2013	The association between asthma control, health care costs, and quality of life in France and Spain.	na	#5	42.4	445	273	172			0.89	0.16
asthma	J45	23517484	10.1186/1471-2466-13-15	Doz	BMC Pulm Med	BMC pulmonary medicine	16	7	2013	The association between asthma control, health care costs, and quality of life in France and Spain.	na	#6	48.4	458	251	207			0.88	0.18
asthma	J45	24107218	10.1111/all.12222	Ek	Allergy	Allergy	14	5	2014	Chronic rhinosinusitis in asthma is a negative predictor of quality of life: results from the Swedish GA(2)LEN survey.	Cohort	#1	44.7	475	285	190	0.85	0.22
asthma	J45	24813493	10.20344/amp.4057	Ferreira	Acta Med Port	Acta medica portuguesa	3	8	2015	Comparing the performance of the SF-6D and the EQ-5D in different patient groups.	na	#1	49.2	115	81	34			0.84	0.17
asthma	J45	27049693	10.3109/02770903.2016.1156694	Yong	J Asthma	The Journal of asthma : official journal of the Association for the Care of Asthma	7	6	2017	Development, feasibility, and validity of a computer-based utility assessment tool for measuring asthma-specific health utilities in Malaysia using the standard gamble method.	Cohort	#1		20	17	3	0.84	0.09
asthma	J45	27387417	10.1007/s11136-016-1357-8	Sullivan	Qual Life Res	Quality of life research : an international journal of quality of life aspects of treatment, care and rehabilitation	31	10	2017	Measurement of utility in asthma: evidence indicating that generic instruments may miss clinically important changes.	Cross-Sectional	#1	47.9	2681	1743	938	0.89	0.13
asthma	J45	28944752	10.3310/hta21530	Thomas	Health Technol Assess	Health technology assessment (Winchester, England)	16	7	2018	A randomised controlled study of the effectiveness of breathing retraining exercises taught by a physiotherapist either by instructional DVD or in face-to-face sessions in the management of asthma in adults.	Case Control	#1	57	262	164	98	0.81	0.236	0.8	0.246
asthma	J45	28944752	10.3310/hta21530	Thomas	Health Technol Assess	Health technology assessment (Winchester, England)	16	7	2018	A randomised controlled study of the effectiveness of breathing retraining exercises taught by a physiotherapist either by instructional DVD or in face-to-face sessions in the management of asthma in adults.	Case Control	#2	55	132	91	41	0.79	0.269	0.75	0.318
asthma	J45	28944752	10.3310/hta21530	Thomas	Health Technol Assess	Health technology assessment (Winchester, England)	16	7	2018	A randomised controlled study of the effectiveness of breathing retraining exercises taught by a physiotherapist either by instructional DVD or in face-to-face sessions in the management of asthma in adults.	Case Control	#3	56	261	164	97	0.82	0.235	0.83	0.826
asthma	J45	29642970	10.1017/S1463423618000063	Bradshaw	Prim Health Care Res Dev	Primary health care research &amp; development	23	4	2019	Work aggravated asthma in Great Britain: a cross-sectional postal survey.	Cross-Sectional	#1	47.7	207	136	71	0.79	0.2
asthma	J45	30048194	10.1080/14737167.2018.1505506	Kontodimopoulos	Expert Rev Pharmacoecon Outcomes Res	Expert review of pharmacoeconomics &amp; outcomes research	19	10	2018	Are condition-specific utilities more valid than generic preference-based ones in asthma? Evidence from a study comparing EQ-5D-3L and SF-6D with AQL-5D.	Cohort	#1	46.63	104	76	28	0.72	0.231
asthma	J45	30138415	10.1371/journal.pone.0202624	Hernandez	PLoS One	PloS one	7	2	2019	Impact of asthma on women and men: Comparison with the general population using the EQ-5D-5L questionnaire.	Cohort	#1	30.3	222	136	86	0.83	0.17
asthma	J45	30672744	10.2196/10178	Hernandez	J Med Internet Res	Journal of medical Internet research	21	1	2020	EuroQol (EQ-5D-5L) Validity in Assessing the Quality of Life in Adults With Asthma: Cross-Sectional Study.	Cohort	#1	31	279	169	110			0.88	0.14
asthma	J45	30672744	10.2196/10178	Hernandez	J Med Internet Res	Journal of medical Internet research	21	1	2020	EuroQol (EQ-5D-5L) Validity in Assessing the Quality of Life in Adults With Asthma: Cross-Sectional Study.	Cohort	#2	31	279	169	110	0.88	0.14
asthma	J45	34565203	10.1177/14799731211043530	Hyland	Chron Respir Dis	Chronic respiratory disease	3	11	2021	Comparison of the sensitivity of patient-reported outcomes for detecting the benefit of biologics in severe asthma.	na	#1	50	106	59	47	0.69	0.23	0.76	0.21
Coxarthrosis	M16	18478482	10.1080/17453670710014923	Larsen	Acta Orthop	Acta orthopaedica	27	5	2008	Accelerated perioperative care and rehabilitation intervention for hip and knee replacement is effective: a randomized clinical trial involving 87 patients with 3 months of follow-up.	Case Control	#1	65	28	11	17	0.49	0.22	0.76	0.23
Coxarthrosis	M16	18478482	10.1080/17453670710014923	Larsen	Acta Orthop	Acta orthopaedica	27	5	2008	Accelerated perioperative care and rehabilitation intervention for hip and knee replacement is effective: a randomized clinical trial involving 87 patients with 3 months of follow-up.	Case Control	#2	62	28	15	13	0.45	0.3	0.88	0.17
Coxarthrosis	M16	18839366	10.1080/17453670810016614	Hulleberg	Acta Orthop	Acta orthopaedica	9	10	2008	A clinical and radiographic 13-year follow-up study of 138 Charnley hip arthroplasties in patients 50-70 years old: comparison of university hospital data and registry data.	Cohort	#1	78	84	66	18			0.75	0.24
Coxarthrosis	M16	19147375	10.1016/j.joca.2008.11.012	Fujita	Osteoarthritis Cartilage	Osteoarthritis and cartilage	4	11	2009	Changes in the WOMAC, EuroQol and Japanese lifestyle measurements among patients undergoing total hip arthroplasty.	na	#1	60.6	451	381	70	0.56	0.13	0.79	0.17
Coxarthrosis	M16	19190046	10.1302/0301-620X.91B2.20765	Rolfson	J Bone Joint Surg Br	The Journal of bone and joint surgery. British volume	13	3	2009	Variables determining outcome in total hip replacement surgery.	Cohort	#1	69	6158	3510	2648	0.39		0.77	0.35
Coxarthrosis	M16	22616899	10.1111/j.1471-6712.2012.01013.x	Krupic	Scand J Caring Sci	Scandinavian journal of caring sciences	22	11	2013	Influence of ethnicity and socioeconomic factors on outcome after total hip replacement.	na	#1	67	100	56	44	0.32	0.25	0.67	0.28
Coxarthrosis	M16	22616899	10.1111/j.1471-6712.2012.01013.x	Krupic	Scand J Caring Sci	Scandinavian journal of caring sciences	22	11	2013	Influence of ethnicity and socioeconomic factors on outcome after total hip replacement.	na	#2	66	100	61	39	0.36	0.1	0.74	0.08
Coxarthrosis	M16	23446330	10.1007/s00264-013-1833-5	Dienstknecht	Int Orthop	International orthopaedics	17	2	2014	A minimally invasive approach for total hip arthroplasty does not diminish early post-operative outcome in obese patients: a prospective, randomised trial.	Case Control	#1	61	42	28	14	0.482	0.285	0.81	0.277
Coxarthrosis	M16	23446330	10.1007/s00264-013-1833-5	Dienstknecht	Int Orthop	International orthopaedics	17	2	2014	A minimally invasive approach for total hip arthroplasty does not diminish early post-operative outcome in obese patients: a prospective, randomised trial.	Case Control	#2	61	15	5	10	0.429	0.192	0.886	0.164
Coxarthrosis	M16	23446330	10.1007/s00264-013-1833-5	Dienstknecht	Int Orthop	International orthopaedics	17	2	2014	A minimally invasive approach for total hip arthroplasty does not diminish early post-operative outcome in obese patients: a prospective, randomised trial.	Case Control	#3	61	41	17	24	0.45	0.22	0.883	0.161
Coxarthrosis	M16	23446330	10.1007/s00264-013-1833-5	Dienstknecht	Int Orthop	International orthopaedics	17	2	2014	A minimally invasive approach for total hip arthroplasty does not diminish early post-operative outcome in obese patients: a prospective, randomised trial.	Case Control	#4	62	36	24	12	0.5	0.254	0.842	0.241
Coxarthrosis	M16	23447338	10.1136/bmj.f1026	Pennington	BMJ	BMJ (Clinical research ed.)	26	4	2013	Cemented, cementless, and hybrid prostheses for total hip replacement: cost effectiveness analysis.	na	#1	70.4	3551	2201	1350	0.34	0.32	0.81
Coxarthrosis	M16	23447338	10.1136/bmj.f1026	Pennington	BMJ	BMJ (Clinical research ed.)	26	4	2013	Cemented, cementless, and hybrid prostheses for total hip replacement: cost effectiveness analysis.	na	#2	67.8	14697	8149	6548	0.36	0.32	0.8
Coxarthrosis	M16	23447338	10.1136/bmj.f1026	Pennington	BMJ	BMJ (Clinical research ed.)	26	4	2013	Cemented, cementless, and hybrid prostheses for total hip replacement: cost effectiveness analysis.	na	#3	71.4	11955	7760	4195	0.34	0.32	0.78
Coxarthrosis	M16	24549772	10.1007/s11999-014-3504-2	Greene	Clin Orthop Relat Res	Clinical orthopaedics and related research	22	7	2014	Education attainment is associated with patient-reported outcomes: findings from the Swedish Hip Arthroplasty Register.	Cohort	#1	64	11864	6626	5238	0.42	0.31	0.79	0.23
Coxarthrosis	M16	24786908	10.3109/17453674.2014.916492	Gordon	Acta Orthop	Acta orthopaedica	30	9	2014	Age- and health-related quality of life after total hip replacement: decreasing gains in patients above 70 years of age.	Cohort	#1	69	27245	15619	11626	0.73	0.11	0.88	0.11
Coxarthrosis	M16	24788491	10.1302/0301-620X.96B5.32341	Lindgren	Bone Joint J	The bone &amp; joint journal	17	6	2014	Patient-reported outcome is influenced by surgical approach in total hip replacement: a study of the Swedish Hip Arthroplasty Register including 42,233 patients.	Cohort	#1	67	1652	952	700	0.42	0.31	0.73	0.28
Coxarthrosis	M16	24788491	10.1302/0301-620X.96B5.32341	Lindgren	Bone Joint J	The bone &amp; joint journal	17	6	2014	Patient-reported outcome is influenced by surgical approach in total hip replacement: a study of the Swedish Hip Arthroplasty Register including 42,233 patients.	Cohort	#2	68.3	3310	1911	1399	0.42	0.31	0.76	0.26
Coxarthrosis	M16	24803309	10.3109/17453674.2014.919556	Krupic	Acta Orthop	Acta orthopaedica	30	9	2014	Different patient-reported outcomes in immigrants and patients born in Sweden: 18,791 patients with 1 year follow-up in the Swedish Hip Arthroplasty Registry.	na	#1	66.7	523	301	222	0.33	0.35	0.7	0.29
Coxarthrosis	M16	24803309	10.3109/17453674.2014.919556	Krupic	Acta Orthop	Acta orthopaedica	30	9	2014	Different patient-reported outcomes in immigrants and patients born in Sweden: 18,791 patients with 1 year follow-up in the Swedish Hip Arthroplasty Registry.	na	#2	68.5	17340	9933	7407	0.4	0.67	0.78	0.34
Coxarthrosis	M16	24803309	10.3109/17453674.2014.919556	Krupic	Acta Orthop	Acta orthopaedica	30	9	2014	Different patient-reported outcomes in immigrants and patients born in Sweden: 18,791 patients with 1 year follow-up in the Swedish Hip Arthroplasty Registry.	na	#3	68	819	565	254	0.36	0.29	0.74	0.29
Coxarthrosis	M16	24954483	10.3109/17453674.2014.931199	Gordon	Acta Orthop	Acta orthopaedica	11	9	2014	Women in Charnley class C fail to improve in mobility to a higher degree after total hip replacement.	Cohort	#1	67	12263		12263	0.75	0.11	0.89	0.1
Coxarthrosis	M16	24954483	10.3109/17453674.2014.931199	Gordon	Acta Orthop	Acta orthopaedica	11	9	2014	Women in Charnley class C fail to improve in mobility to a higher degree after total hip replacement.	Cohort	#2	70	16322	16322		0.72	0.12	0.87	0.11
Coxarthrosis	M16	24954494	10.3109/17453674.2014.934183	Amlie	Acta Orthop	Acta orthopaedica	21	11	2014	Worse patient-reported outcome after lateral approach than after anterior and posterolateral approach in primary hip arthroplasty. A cross-sectional questionnaire study of 1,476 patients 1-3 years after surgery.	Cohort	#1	66	421	268	153			0.86	0.19
Coxarthrosis	M16	24954494	10.3109/17453674.2014.934183	Amlie	Acta Orthop	Acta orthopaedica	21	11	2014	Worse patient-reported outcome after lateral approach than after anterior and posterolateral approach in primary hip arthroplasty. A cross-sectional questionnaire study of 1,476 patients 1-3 years after surgery.	Cohort	#2	67	421	291	130			0.86	0.19
Coxarthrosis	M16	24954494	10.3109/17453674.2014.934183	Amlie	Acta Orthop	Acta orthopaedica	21	11	2014	Worse patient-reported outcome after lateral approach than after anterior and posterolateral approach in primary hip arthroplasty. A cross-sectional questionnaire study of 1,476 patients 1-3 years after surgery.	Cohort	#3	66	431	276	155			0.8	0.22
Coxarthrosis	M16	25065007	10.1093/rheumatology/keu293	Parsons	Rheumatology (Oxford)	Rheumatology (Oxford, England)	26	3	2015	Measurement properties of the Disability Rating Index in patients undergoing hip replacement.	Case Control	#1	57.5	126	52	74	0.34	0.336	0.755	0.309
Coxarthrosis	M16	25163948	10.1177/230949901402200210	Dienstknecht	J Orthop Surg (Hong Kong)	Journal of orthopaedic surgery (Hong Kong)	14	5	2015	Total hip arthroplasty through the mini-incision (Micro-hip) approach versus the standard transgluteal (Bauer) approach: a prospective, randomised study.	Case Control	#1	61.9	55	33	22	0.473	0.235	0.85	0.216
Coxarthrosis	M16	25163948	10.1177/230949901402200210	Dienstknecht	J Orthop Surg (Hong Kong)	Journal of orthopaedic surgery (Hong Kong)	14	5	2015	Total hip arthroplasty through the mini-incision (Micro-hip) approach versus the standard transgluteal (Bauer) approach: a prospective, randomised study.	Case Control	#2	61.3	88	47	41	0.466	0.253	0.845	0.23
Coxarthrosis	M16	25209014	10.1007/s00132-014-3000-0	Müller	Orthopade	Der Orthopade	29	3	2016	[Total hip and knee arthroplasty : Results of outpatient orthopedic rehabilitation].	Cohort	#2	63	359	166	193	0.619		0.789
Coxarthrosis	M16	25922312	10.1016/j.arth.2015.04.012	Mahmood	J Arthroplasty	The Journal of arthroplasty	18	5	2016	The Influence of Leg Length Discrepancy after Total Hip Arthroplasty on Function and Quality of Life: A Prospective Cohort Study.	Cohort	#1	65	32	12	20	0.38	0.28	0.87	0.13
Coxarthrosis	M16	25922312	10.1016/j.arth.2015.04.012	Mahmood	J Arthroplasty	The Journal of arthroplasty	18	5	2016	The Influence of Leg Length Discrepancy after Total Hip Arthroplasty on Function and Quality of Life: A Prospective Cohort Study.	Cohort	#2	67	101	55	46	0.49	0.35	0.84	0.19
Coxarthrosis	M16	25922312	10.1016/j.arth.2015.04.012	Mahmood	J Arthroplasty	The Journal of arthroplasty	18	5	2016	The Influence of Leg Length Discrepancy after Total Hip Arthroplasty on Function and Quality of Life: A Prospective Cohort Study.	Cohort	#3	70	31	23	8	0.45	0.28	0.82	0.19
Coxarthrosis	M16	26471772	10.3109/17453674.2015.1091955	Mahmood	Acta Orthop	Acta orthopaedica	4	5	2016	Association between changes in global femoral offset after total hip arthroplasty and function, quality of life, and abductor muscle strength. A prospective cohort study of 222 patients.	Cohort	#1	68	73	35	38	0.43	0.22	0.86	0.17
Coxarthrosis	M16	26471772	10.3109/17453674.2015.1091955	Mahmood	Acta Orthop	Acta orthopaedica	4	5	2016	Association between changes in global femoral offset after total hip arthroplasty and function, quality of life, and abductor muscle strength. A prospective cohort study of 222 patients.	Cohort	#2	65	78	39	39	0.51	0.66	0.86	0.19
Coxarthrosis	M16	26471772	10.3109/17453674.2015.1091955	Mahmood	Acta Orthop	Acta orthopaedica	4	5	2016	Association between changes in global femoral offset after total hip arthroplasty and function, quality of life, and abductor muscle strength. A prospective cohort study of 222 patients.	Cohort	#3	71	71	33	38	0.44	0.26	0.82	0.19
Coxarthrosis	M16	27229164	10.5301/hipint.5000371	Rolfson	Hip Int	Hip international : the journal of clinical and experimental research on hip pathology and therapy	27	4	2018	Patient-reported outcomes in cemented and uncemented total hip replacements.	Cohort	#1	60.15	3118	1325	1793	0.41	0.32	0.82	0.23
Coxarthrosis	M16	27229164	10.5301/hipint.5000371	Rolfson	Hip Int	Hip international : the journal of clinical and experimental research on hip pathology and therapy	27	4	2018	Patient-reported outcomes in cemented and uncemented total hip replacements.	Cohort	#2	60	3118	1367	1751	0.41	0.31	0.78	0.25
Coxarthrosis	M16	27482877	10.1080/17453674.2016.1216181	Greene	Acta Orthop	Acta orthopaedica	21	2	2017	Is the use of antidepressants associated with patient-reported outcomes following total hip replacement surgery?	na	#1	69	9092	5106	3986	0.43	0.308	0.792	0.228
Coxarthrosis	M16	27499520	10.1016/j.arth.2016.06.043	McLawhorn	J Arthroplasty	The Journal of arthroplasty	11	12	2017	Body Mass Index Class Is Independently Associated With Health-Related Quality of Life After Primary Total Hip Arthroplasty: An Institutional Registry-Based Study.	na	#1	65.04	530	244	286	0.62	0.23	0.87	0.23
Coxarthrosis	M16	27499520	10.1016/j.arth.2016.06.043	McLawhorn	J Arthroplasty	The Journal of arthroplasty	11	12	2017	Body Mass Index Class Is Independently Associated With Health-Related Quality of Life After Primary Total Hip Arthroplasty: An Institutional Registry-Based Study.	na	#2	66.49	35	33	2	0.61	0.24	0.89	0.12
Coxarthrosis	M16	27499520	10.1016/j.arth.2016.06.043	McLawhorn	J Arthroplasty	The Journal of arthroplasty	11	12	2017	Body Mass Index Class Is Independently Associated With Health-Related Quality of Life After Primary Total Hip Arthroplasty: An Institutional Registry-Based Study.	na	#3	66.01	1044	459	585	0.66	0.32	0.89	0.13
Coxarthrosis	M16	27499520	10.1016/j.arth.2016.06.043	McLawhorn	J Arthroplasty	The Journal of arthroplasty	11	12	2017	Body Mass Index Class Is Independently Associated With Health-Related Quality of Life After Primary Total Hip Arthroplasty: An Institutional Registry-Based Study.	na	#4	66.35	865	612	253	0.66	0.29	0.9	0.12
Coxarthrosis	M16	27499520	10.1016/j.arth.2016.06.043	McLawhorn	J Arthroplasty	The Journal of arthroplasty	11	12	2017	Body Mass Index Class Is Independently Associated With Health-Related Quality of Life After Primary Total Hip Arthroplasty: An Institutional Registry-Based Study.	na	#5	60.51	73	38	35	0.54	0.26	0.85	0.17
Coxarthrosis	M16	27499520	10.1016/j.arth.2016.06.043	McLawhorn	J Arthroplasty	The Journal of arthroplasty	11	12	2017	Body Mass Index Class Is Independently Associated With Health-Related Quality of Life After Primary Total Hip Arthroplasty: An Institutional Registry-Based Study.	na	#6	61.9	186	96	90	0.58	0.14	0.84	0.14
Coxarthrosis	M16	28363894	10.1302/0301-620X.99B4.BJJ-2016-1291.R1	Hossain	Bone Joint J	The bone &amp; joint journal	12	4	2017	Early performance-based and patient-reported outcomes of a contemporary taper fit bone-conserving short stem femoral component in total hip arthroplasty.	Cohort	#1	66.4	53	31	22	0.3		0.75
Coxarthrosis	M16	28363894	10.1302/0301-620X.99B4.BJJ-2016-1291.R1	Hossain	Bone Joint J	The bone &amp; joint journal	12	4	2017	Early performance-based and patient-reported outcomes of a contemporary taper fit bone-conserving short stem femoral component in total hip arthroplasty.	Cohort	#2	66.8	33	21	12	0.28		0.75
Coxarthrosis	M16	28532445	10.1186/s12891-017-1568-3	Martín-Fernández	BMC Musculoskelet Disord	BMC musculoskeletal disorders	19	3	2018	Cross-cultural adaptation and validation of the Spanish version of the Oxford Hip Score in patients with hip osteoarthritis.	Cohort	#1	67.8	361	192	169	0.52	0.29
Coxarthrosis	M16	29042371	10.1136/bmjopen-2016-014522	van Oldenrijk	BMJ Open	BMJ open	8	6	2018	Better early functional outcome after short stem total hip arthroplasty? A prospective blinded randomised controlled multicentre trial comparing the Collum Femoris Preserving stem with a Zweymuller straight cementless stem total hip replacement for the treatment of primary osteoarthritis of the hip.	Case Control	#1	60.3	75	54	21	0.62	0.24	0.87	0.15
Coxarthrosis	M16	29042371	10.1136/bmjopen-2016-014522	van Oldenrijk	BMJ Open	BMJ open	8	6	2018	Better early functional outcome after short stem total hip arthroplasty? A prospective blinded randomised controlled multicentre trial comparing the Collum Femoris Preserving stem with a Zweymuller straight cementless stem total hip replacement for the treatment of primary osteoarthritis of the hip.	Case Control	#2	60.5	75	53	22	0.59	0.24	0.86	0.196
Coxarthrosis	M16	29066249	10.1016/j.arth.2017.09.051	Al-Amiry	J Arthroplasty	The Journal of arthroplasty	10	1	2019	The Influence of Radiological Severity and Symptom Duration of Osteoarthritis on Postoperative Outcome After Total Hip Arthroplasty: A Prospective Cohort Study.	Cohort	#1	68.2	73	43	30	0.4	0.26	0.83	0.2
Coxarthrosis	M16	29066249	10.1016/j.arth.2017.09.051	Al-Amiry	J Arthroplasty	The Journal of arthroplasty	10	1	2019	The Influence of Radiological Severity and Symptom Duration of Osteoarthritis on Postoperative Outcome After Total Hip Arthroplasty: A Prospective Cohort Study.	Cohort	#2	67.8	149	44	105	0.49	0.71	0.86	0.17
Coxarthrosis	M16	29423757	10.1007/s11136-018-1808-5	Conner-Spady	Qual Life Res	Quality of life research : an international journal of quality of life aspects of treatment, care and rehabilitation	24	9	2019	Comparing the validity and responsiveness of the EQ-5D-5L to the Oxford hip and knee scores and SF-12 in osteoarthritis patients 1 year following total joint replacement.	na	#2	63.98	269	139	130	0.35	0.25
Coxarthrosis	M16	29508643	10.1080/17453674.2018.1444300	Jolbäck	Acta Orthop	Acta orthopaedica	24	1	2019	Does surgeon experience affect patient-reported outcomes 1 year after primary total hip arthroplasty?	na	#1	69	6713	3875	2838	0.42	0.31	0.77	0.24
Coxarthrosis	M16	29621916	10.1080/17453674.2018.1457885	Glassou	Acta Orthop	Acta orthopaedica	25	3	2019	Is gain in health-related quality of life after a total hip arthroplasty depended on the comorbidity burden?	na	#1	70	1582	758	824	0.64	0.2	0.9	0.1
Coxarthrosis	M16	31248711	10.1016/j.arth.2019.05.038	Peters	J Arthroplasty	The Journal of arthroplasty	2	9	2020	Less Postoperative Restrictions Following Total Hip Arthroplasty With Use of a Posterolateral Approach: A Prospective, Randomized, Noninferiority Trial.	Case Control	#1	64.41	205	124	81	0.49	0.29
Coxarthrosis	M16	31248711	10.1016/j.arth.2019.05.038	Peters	J Arthroplasty	The Journal of arthroplasty	2	9	2020	Less Postoperative Restrictions Following Total Hip Arthroplasty With Use of a Posterolateral Approach: A Prospective, Randomized, Noninferiority Trial.	Case Control	#2	64.34	203	109	94	0.48	0.29
Coxarthrosis	M16	31536554	10.1371/journal.pone.0222657	Jönsson	PLoS One	PloS one	6	3	2020	The Better Management of Patients with Osteoarthritis Program: Outcomes after evidence-based education and exercise delivered nationwide in Sweden.	Cohort	#1	67	22716	15358	7358	0.596	0.243	0.567	0.257
Coxarthrosis	M16	32449252	10.1002/pri.1848	Olsen	Physiother Res Int	Physiotherapy research international : the journal for researchers and clinicians in physical therapy	8	3	2021	Movement quality evaluation and its correlation with recommended functional measures in hip osteoarthritis.	Cross-Sectional	#1	63.1	101	80	21	0.68	0.13
Coxarthrosis	M16	32613469	10.1007/s00590-020-02727-x	Trevisan	Eur J Orthop Surg Traumatol	European journal of orthopaedic surgery &amp; traumatology : orthopedie traumatologie	18	8	2021	Biomechanical reconstruction parameters obtained after direct anterior approach total hip arthroplasty do not compromise clinical outcome.	Cohort	#1	69	95	48	47			0.82	0.13
Coxarthrosis	M16	33354639	10.2106/JBJS.OA.20.00100	Mukka	JB JS Open Access	JB &amp; JS open access	19	4	2022	The Effect of Body Mass Index Class on Patient-Reported Health-Related Quality of Life Before and After Total Hip Arthroplasty for Osteoarthritis: Registry-Based Cohort Study of 64,055 Patients.	Cohort	#1	73.05	395	357	38	0.39	0.32	0.76	0.25
Coxarthrosis	M16	33354639	10.2106/JBJS.OA.20.00100	Mukka	JB JS Open Access	JB &amp; JS open access	19	4	2022	The Effect of Body Mass Index Class on Patient-Reported Health-Related Quality of Life Before and After Total Hip Arthroplasty for Osteoarthritis: Registry-Based Cohort Study of 64,055 Patients.	Cohort	#2	64.23	612	425	187	0.27	0.31	0.7	0.28
Coxarthrosis	M16	33354639	10.2106/JBJS.OA.20.00100	Mukka	JB JS Open Access	JB &amp; JS open access	19	4	2022	The Effect of Body Mass Index Class on Patient-Reported Health-Related Quality of Life Before and After Total Hip Arthroplasty for Osteoarthritis: Registry-Based Cohort Study of 64,055 Patients.	Cohort	#3	65.78	2899	1803	1096	0.32	0.32	0.72	0.27
Coxarthrosis	M16	33354639	10.2106/JBJS.OA.20.00100	Mukka	JB JS Open Access	JB &amp; JS open access	19	4	2022	The Effect of Body Mass Index Class on Patient-Reported Health-Related Quality of Life Before and After Total Hip Arthroplasty for Osteoarthritis: Registry-Based Cohort Study of 64,055 Patients.	Cohort	#4	67.35	12036	6560	5476	0.38	0.31	0.76	0.25
Coxarthrosis	M16	33354639	10.2106/JBJS.OA.20.00100	Mukka	JB JS Open Access	JB &amp; JS open access	19	4	2022	The Effect of Body Mass Index Class on Patient-Reported Health-Related Quality of Life Before and After Total Hip Arthroplasty for Osteoarthritis: Registry-Based Cohort Study of 64,055 Patients.	Cohort	#5	70.41	19892	12950	6942	0.45	0.31	0.81	0.22
Coxarthrosis	M16	33354639	10.2106/JBJS.OA.20.00100	Mukka	JB JS Open Access	JB &amp; JS open access	19	4	2022	The Effect of Body Mass Index Class on Patient-Reported Health-Related Quality of Life Before and After Total Hip Arthroplasty for Osteoarthritis: Registry-Based Cohort Study of 64,055 Patients.	Cohort	#6	68.88	28221	14252	13969	0.44	0.31	0.8	0.23
Coxarthrosis	M16	33380216	10.1302/2046-3758.101.BJR-2020-0161.R1	Clement	Bone Joint Res	Bone &amp; joint research	2	2	2021	Robotic arm-assisted versus manual total hip arthroplasty.	Cohort	#1	59.8	40	12	28	0.669	0.117	0.883	0.15
Coxarthrosis	M16	33380216	10.1302/2046-3758.101.BJR-2020-0161.R1	Clement	Bone Joint Res	Bone &amp; joint research	2	2	2021	Robotic arm-assisted versus manual total hip arthroplasty.	Cohort	#2	60	80	26	54	0.673	0.156	0.866	0.157
Gonarthrosis	M17	10515639	10.1093/rheumatology/38.9.807	Fransen	Rheumatology (Oxford)	Rheumatology (Oxford, England)	19	10	1999	Reliability and validity of the EuroQol in patients with osteoarthritis of the knee.	na	#1	68	82	57	25	0.58
Gonarthrosis	M17	17665466	10.1002/art.22883	Xie	Arthritis Rheum	Arthritis and rheumatism	13	9	2007	Comparison of the EuroQol and short form 6D in Singapore multiethnic Asian knee osteoarthritis patients scheduled for total knee replacement.	na	#1	66.55	258	213	45	0.49	0.31
Gonarthrosis	M17	18430574	10.1016/j.knee.2008.02.012	Raman	Knee	The Knee	3	12	2008	Efficacy of Hylan G-F 20 and Sodium Hyaluronate in the treatment of osteoarthritis of the knee -- a prospective randomized clinical trial.	Case Control	#1	67.2	392	266	126	0.65		0.76
Gonarthrosis	M17	18430574	10.1016/j.knee.2008.02.012	Raman	Knee	The Knee	3	12	2008	Efficacy of Hylan G-F 20 and Sodium Hyaluronate in the treatment of osteoarthritis of the knee -- a prospective randomized clinical trial.	Case Control	#2	67.2	392	266	126	0.61		0.67
Gonarthrosis	M17	20633679	10.1016/j.joca.2010.06.001	Muraki	Osteoarthritis Cartilage	Osteoarthritis and cartilage	24	2	2011	Association of radiographic and symptomatic knee osteoarthritis with health-related quality of life in a population-based cohort study in Japan: the ROAD study.	Cohort	#1	68.9	2126	1359	767	0.9	0.15
Gonarthrosis	M17	20667055	10.1111/j.1524-4733.2010.00770.x	Xie	Value Health	Value in health : the journal of the International Society for Pharmacoeconomics and Outcomes Research	4	2	2011	Use of a disease-specific instrument in economic evaluations: mapping WOMAC onto the EQ-5D utility index.	na	#1	66.5	258	213	45	0.62	0.13
Gonarthrosis	M17	24262431	10.1016/j.joca.2013.11.001	Giesinger	Osteoarthritis Cartilage	Osteoarthritis and cartilage	6	10	2014	Comparative responsiveness of outcome measures for total knee arthroplasty.	Cohort	#1	68.1	98	48	50	0.56	0.28	0.94	0.17
Gonarthrosis	M17	24594851		Kulisch	Eur J Phys Rehabil Med	European journal of physical and rehabilitation medicine	21	4	2015	Evaluation of the effect of Lake H&#xe9;v&#xed;z thermal mineral water in patients with osteoarthritis of the knee: a randomized, controlled, single-blind, follow-up study.	Case Control	#1	65.5	39	30	9	0.6	0.204	0.57	0.202
Gonarthrosis	M17	24594851		Kulisch	Eur J Phys Rehabil Med	European journal of physical and rehabilitation medicine	21	4	2015	Evaluation of the effect of Lake H&#xe9;v&#xed;z thermal mineral water in patients with osteoarthritis of the knee: a randomized, controlled, single-blind, follow-up study.	Case Control	#2	65.6	38	30	8	0.63	0.241	0.74	0.199
Gonarthrosis	M17	25106879	10.1007/s00167-014-3220-1	Hutt	Knee Surg Sports Traumatol Arthrosc	Knee surgery, sports traumatology, arthroscopy : official journal of the ESSKA	4	7	2016	Arthroscopy for mechanical symptoms in osteoarthritis: a cost-effective procedure.	Cohort	#1	64	43	23	20	0.43	0.16	0.79	0.23
Gonarthrosis	M17	25209014	10.1007/s00132-014-3000-0	Müller	Orthopade	Der Orthopade	29	3	2016	[Total hip and knee arthroplasty : Results of outpatient orthopedic rehabilitation].	Cohort	#1	68	362	182	180	0.59		0.75
Gonarthrosis	M17	25894061	10.1007/s11136-015-0980-0	Keeley	Qual Life Res	Quality of life research : an international journal of quality of life aspects of treatment, care and rehabilitation	4	5	2016	A longitudinal assessment of the responsiveness of the ICECAP-A in a randomised controlled trial of a knee pain intervention.	Case Control	#1	63.9	357	181	176	0.64	0.23	0.7	0.22
Gonarthrosis	M17	25966332	10.1089/acm.2014.0254	Juberg	J Altern Complement Med	Journal of alternative and complementary medicine (New York, N.Y.)	22	2	2016	Pilot study of massage in veterans with knee osteoarthritis.	na	#1	56.96	25	8	17	0.6	0.16	0.68	0.15
Gonarthrosis	M17	26033059	10.1302/0301-620X.97B6.35155	Liddle	Bone Joint J	The bone &amp; joint journal	18	8	2015	Patient-reported outcomes after total and unicompartmental knee arthroplasty: a study of 14,076 matched patients from the National Joint Registry for England and Wales.	Cohort	#1	64.4	3519	1650	1869	0.48	0.289	0.77	0.242
Gonarthrosis	M17	26033059	10.1302/0301-620X.97B6.35155	Liddle	Bone Joint J	The bone &amp; joint journal	18	8	2015	Patient-reported outcomes after total and unicompartmental knee arthroplasty: a study of 14,076 matched patients from the National Joint Registry for England and Wales.	Cohort	#2	64.4	10557	4973	5584	0.48	0.291	0.75	0.236
Gonarthrosis	M17	26413749	10.1002/acr.22724	Mcmurdo	Arthritis Care Res (Hoboken)	Arthritis care &amp; research	31	7	2017	Spironolactone for People Age 70 Years and Older With Osteoarthritic Knee Pain: A Proof-of-Concept Trial.	Case Control	#1	77.4	43	26	17	0.68	0.19	0.7	0.234
Gonarthrosis	M17	26413749	10.1002/acr.22724	Mcmurdo	Arthritis Care Res (Hoboken)	Arthritis care &amp; research	31	7	2017	Spironolactone for People Age 70 Years and Older With Osteoarthritic Knee Pain: A Proof-of-Concept Trial.	Case Control	#2	76.1	43	27	16	0.6	0.28	0.63	0.218
Gonarthrosis	M17	26821189	10.1016/j.jep.2016.01.029	Ha	J Ethnopharmacol	Journal of ethnopharmacology	13	12	2016	Prospective, randomized, double-blinded, double-dummy and multicenter phase IV clinical study comparing the efficacy and safety of PG201 (Layla) and SKI306X in patients with osteoarthritis.	Case Control	#1	65.4	61	7	54	0.72	0.14	0.79	0.11
Gonarthrosis	M17	26821189	10.1016/j.jep.2016.01.029	Ha	J Ethnopharmacol	Journal of ethnopharmacology	13	12	2016	Prospective, randomized, double-blinded, double-dummy and multicenter phase IV clinical study comparing the efficacy and safety of PG201 (Layla) and SKI306X in patients with osteoarthritis.	Case Control	#2	63.8	63	8	55	0.73	0.11	0.77	0.12
Gonarthrosis	M17	26943789	10.1371/journal.pone.0150074	Pennington	PLoS One	PloS one	25	7	2016	Cost-Effectiveness of Five Commonly Used Prosthesis Brands for Total Knee Replacement in the UK: A Study Using the NJR Dataset.	Cohort	#2	70.1	4187	2350	1837	0.41	0.31
Gonarthrosis	M17	26943789	10.1371/journal.pone.0150074	Pennington	PLoS One	PloS one	25	7	2016	Cost-Effectiveness of Five Commonly Used Prosthesis Brands for Total Knee Replacement in the UK: A Study Using the NJR Dataset.	Cohort	#3	70.5	5005	2803	2202	0.41	0.31
Gonarthrosis	M17	26943789	10.1371/journal.pone.0150074	Pennington	PLoS One	PloS one	25	7	2016	Cost-Effectiveness of Five Commonly Used Prosthesis Brands for Total Knee Replacement in the UK: A Study Using the NJR Dataset.	Cohort	#4	69.9	3576	2034	1542	0.4	0.31
Gonarthrosis	M17	26943789	10.1371/journal.pone.0150074	Pennington	PLoS One	PloS one	25	7	2016	Cost-Effectiveness of Five Commonly Used Prosthesis Brands for Total Knee Replacement in the UK: A Study Using the NJR Dataset.	Cohort	#5	69.8	3364	1850	1514	0.39	0.31
Gonarthrosis	M17	26943789	10.1371/journal.pone.0150074	Pennington	PLoS One	PloS one	25	7	2016	Cost-Effectiveness of Five Commonly Used Prosthesis Brands for Total Knee Replacement in the UK: A Study Using the NJR Dataset.	Cohort	#6	69.9	13635	7499	6136	0.38	0.31
Gonarthrosis	M17	27010157		Benazzo	Eur Rev Med Pharmacol Sci	European review for medical and pharmacological sciences	4	11	2016	A multi-centre, open label, long-term follow-up study to evaluate the benefits of a new viscoelastic hydrogel (Hymovis&#xae;) in the treatment of knee osteoarthritis.	Cohort	#1		49	23	26	0.62	0.18	0.79	0.11
Gonarthrosis	M17	27134504	10.3346/jkms.2016.31.5.795	Park	J Korean Med Sci	Journal of Korean medical science	10	1	2017	The Effects of Adherence to Non-Steroidal Anti-Inflammatory Drugs and Factors Influencing Drug Adherence in Patients with Knee Osteoarthritis.	Cohort	#1	74.3	1334	1065	269	0.71	0.2	0.76	0.1
Gonarthrosis	M17	27565135	10.1186/s12955-016-0525-4	Kiadaliri	Health Qual Life Outcomes	Health and quality of life outcomes	25	1	2017	Association of knee pain and different definitions of knee osteoarthritis with health-related quality of life: a population-based cohort study in southern Sweden.	Cohort	#1	71.5	186	114	72	0.77	0.346
Gonarthrosis	M17	27565135	10.1186/s12955-016-0525-4	Kiadaliri	Health Qual Life Outcomes	Health and quality of life outcomes	25	1	2017	Association of knee pain and different definitions of knee osteoarthritis with health-related quality of life: a population-based cohort study in southern Sweden.	Cohort	#2	70.1	402	256	146	0.67	0.255
Gonarthrosis	M17	27965830	10.1186/s40814-016-0051-5	White	Pilot Feasibility Stud	Pilot and feasibility studies	8	4	2022	Western medical acupuncture in a group setting for knee osteoarthritis: results of a pilot randomised controlled trial.	Case Control	#1	64.9	20	10	10	0.555	0.274	0.56	0.271
Gonarthrosis	M17	27965830	10.1186/s40814-016-0051-5	White	Pilot Feasibility Stud	Pilot and feasibility studies	8	4	2022	Western medical acupuncture in a group setting for knee osteoarthritis: results of a pilot randomised controlled trial.	Case Control	#2	65.1	20	8	12	0.48	0.25	0.66	0.227
Gonarthrosis	M17	27965830	10.1186/s40814-016-0051-5	White	Pilot Feasibility Stud	Pilot and feasibility studies	8	4	2022	Western medical acupuncture in a group setting for knee osteoarthritis: results of a pilot randomised controlled trial.	Case Control	#3	64.7	20	10	10	0.55	0.255	0.64	0.308
Gonarthrosis	M17	28291891	10.1001/jama.2017.1224	Buhagiar	JAMA	JAMA	24	3	2017	Effect of Inpatient Rehabilitation vs a Monitored Home-Based Program on Mobility in Patients With Total Knee Arthroplasty: The HIHO Randomized Clinical Trial.	Case Control	#1	66.9	84	57	27	0.36	0.28	0.72	0.21
Gonarthrosis	M17	28291891	10.1001/jama.2017.1224	Buhagiar	JAMA	JAMA	24	3	2017	Effect of Inpatient Rehabilitation vs a Monitored Home-Based Program on Mobility in Patients With Total Knee Arthroplasty: The HIHO Randomized Clinical Trial.	Case Control	#2	66.8	87	38	49	0.37	0.29	0.72	0.21
Gonarthrosis	M17	28291891	10.1001/jama.2017.1224	Buhagiar	JAMA	JAMA	24	3	2017	Effect of Inpatient Rehabilitation vs a Monitored Home-Based Program on Mobility in Patients With Total Knee Arthroplasty: The HIHO Randomized Clinical Trial.	Case Control	#3	66.9	81	56	25	0.39	0.26	0.74	0.18
Gonarthrosis	M17	28328935	10.1371/journal.pone.0173683	Thomas	PLoS One	PloS one	21	8	2017	Intra articular hyaluronic acid in the management of knee osteoarthritis: Pharmaco-economic study from the perspective of the national health insurance system.	Cohort	#1	62.3	199	110	89	0.42	0.21	0.5	0.22
Gonarthrosis	M17	28328935	10.1371/journal.pone.0173683	Thomas	PLoS One	PloS one	21	8	2017	Intra articular hyaluronic acid in the management of knee osteoarthritis: Pharmaco-economic study from the perspective of the national health insurance system.	Cohort	#2	65.6	202	119	83	0.43	0.24	0.64	0.16
Gonarthrosis	M17	28879034	10.1136/bmjsem-2016-000195	Lee	BMJ Open Sport Exerc Med	BMJ open sport &amp; exercise medicine	1	10	2020	Unloading knee brace is a cost-effective method to bridge and delay surgery in unicompartmental knee arthritis.	Cohort	#1	50.9	63	37	26	0.01	0.194	0.43	0.291
Gonarthrosis	M17	29201821	10.5535/arm.2017.41.5.816	Suh	Ann Rehabil Med	Annals of rehabilitation medicine	11	3	2022	Effects of Early Combined Eccentric-Concentric Versus Concentric Resistance Training Following Total Knee Arthroplasty.	Cohort	#1	70.4	18	17	1	0.6	0.2	0.8	0.1
Gonarthrosis	M17	29201821	10.5535/arm.2017.41.5.816	Suh	Ann Rehabil Med	Annals of rehabilitation medicine	11	3	2022	Effects of Early Combined Eccentric-Concentric Versus Concentric Resistance Training Following Total Knee Arthroplasty.	Cohort	#2	71.7	16	13	3	0.6	0.1	0.8	0.2
Gonarthrosis	M17	29423757	10.1007/s11136-018-1808-5	Conner-Spady	Qual Life Res	Quality of life research : an international journal of quality of life aspects of treatment, care and rehabilitation	24	9	2019	Comparing the validity and responsiveness of the EQ-5D-5L to the Oxford hip and knee scores and SF-12 in osteoarthritis patients 1 year following total joint replacement.	na	#1	64.21	268	163	105	0.39	0.27
Gonarthrosis	M17	30708384	10.1055/s-0039-1677811	Steinhaus	J Knee Surg	The journal of knee surgery	28	9	2020	Body Mass Index Classification Is Independently Associated with Health-Related Quality of Life after Primary Total Knee Arthroplasty: An Institutional Registry-Based Study.	Cohort	#1	71.02	477	332	145	0.72	0.218	0.86	0.218
Gonarthrosis	M17	30708384	10.1055/s-0039-1677811	Steinhaus	J Knee Surg	The journal of knee surgery	28	9	2020	Body Mass Index Classification Is Independently Associated with Health-Related Quality of Life after Primary Total Knee Arthroplasty: An Institutional Registry-Based Study.	Cohort	#2	66.14	628	356	272	0.67	0.218	0.83	0.218
Gonarthrosis	M17	30708384	10.1055/s-0039-1677811	Steinhaus	J Knee Surg	The journal of knee surgery	28	9	2020	Body Mass Index Classification Is Independently Associated with Health-Related Quality of Life after Primary Total Knee Arthroplasty: An Institutional Registry-Based Study.	Cohort	#3	65.05	265	183	82	0.66	0.218	0.84	0.218
Gonarthrosis	M17	30708384	10.1055/s-0039-1677811	Steinhaus	J Knee Surg	The journal of knee surgery	28	9	2020	Body Mass Index Classification Is Independently Associated with Health-Related Quality of Life after Primary Total Knee Arthroplasty: An Institutional Registry-Based Study.	Cohort	#4	68.81	908	458	450	0.7	0.218	0.85	0.218
Gonarthrosis	M17	30708384	10.1055/s-0039-1677811	Steinhaus	J Knee Surg	The journal of knee surgery	28	9	2020	Body Mass Index Classification Is Independently Associated with Health-Related Quality of Life after Primary Total Knee Arthroplasty: An Institutional Registry-Based Study.	Cohort	#5	63.67	187	137	50	0.6	0.44	0.78	0.44
Gonarthrosis	M17	31115598	10.1007/s00264-019-04342-w	Peersman	Int Orthop	International orthopaedics	30	6	2020	The forgotten joint score in total and unicompartmental knee arthroplasty: a prospective cohort study.	Cohort	#1	66.5	62	42	20	0.35	0.14	0.8	0.3
Gonarthrosis	M17	31115598	10.1007/s00264-019-04342-w	Peersman	Int Orthop	International orthopaedics	30	6	2020	The forgotten joint score in total and unicompartmental knee arthroplasty: a prospective cohort study.	Cohort	#2	64	57	30	27	0.34	0.15	0.92	0.19
Gonarthrosis	M17	31213887	10.2147/JPR.S200723	Mibu	J Pain Res	Journal of pain research	29	9	2020	Difference in the impact of central sensitization on pain-related symptoms between patients with chronic low back pain and knee osteoarthritis.	na	#1	66.7	50	45	5	0.73	0.13
Gonarthrosis	M17	31367893	10.1007/s00484-019-01768-0	Dilekçi	Int J Biometeorol	International journal of biometeorology	6	11	2019	Effect of balneotherapy on pain and fatigue in elderly with knee osteoarthritis receiving physical therapy: a randomized trial.	Case Control	#1	72.13	193	98	95	0.17	0.26	0.41	0.25
Gonarthrosis	M17	31367893	10.1007/s00484-019-01768-0	Dilekçi	Int J Biometeorol	International journal of biometeorology	6	11	2019	Effect of balneotherapy on pain and fatigue in elderly with knee osteoarthritis receiving physical therapy: a randomized trial.	Case Control	#2	71.18	112	61	51	0.1	0.23	0.48	0.19
Gonarthrosis	M17	31372679	10.1007/s00167-019-05646-5	Jawhar	Knee Surg Sports Traumatol Arthrosc	Knee surgery, sports traumatology, arthroscopy : official journal of the ESSKA	29	9	2020	No effect of tourniquet in primary total knee arthroplasty on muscle strength, functional outcome, patient satisfaction and health status: a randomized clinical trial.	Case Control	#1	68.3	49	30	19	0.82		0.91
Gonarthrosis	M17	31372679	10.1007/s00167-019-05646-5	Jawhar	Knee Surg Sports Traumatol Arthrosc	Knee surgery, sports traumatology, arthroscopy : official journal of the ESSKA	29	9	2020	No effect of tourniquet in primary total knee arthroplasty on muscle strength, functional outcome, patient satisfaction and health status: a randomized clinical trial.	Case Control	#2	69.3	50	33	17	0.82		0.91
Gonarthrosis	M17	31377868	10.1007/s00484-019-01764-4	Király	Int J Biometeorol	International journal of biometeorology	4	6	2020	The effects of Tiszas&#xfc;ly and Kolop mud pack therapy on knee osteoarthritis: a double-blind, randomised, non-inferiority controlled study.	Case Control	#1	65.03	29	19	10	0.61	0.177	0.7	0.265
Gonarthrosis	M17	31377868	10.1007/s00484-019-01764-4	Király	Int J Biometeorol	International journal of biometeorology	4	6	2020	The effects of Tiszas&#xfc;ly and Kolop mud pack therapy on knee osteoarthritis: a double-blind, randomised, non-inferiority controlled study.	Case Control	#2	66.67	31	23	8	0.49	0.307	0.65	0.255
Gonarthrosis	M17	31536554	10.1371/journal.pone.0222657	Jönsson	PLoS One	PloS one	6	3	2020	The Better Management of Patients with Osteoarthritis Program: Outcomes after evidence-based education and exercise delivered nationwide in Sweden.	Cohort	#2	66	49415	33954	15461	0.625	0.23	0.604	0.244
Gonarthrosis	M17	31918528	10.5535/arm.2019.43.6.650	Kim	Ann Rehabil Med	Annals of rehabilitation medicine	30	9	2020	Functional Outcomes After Critical Pathway for Inpatient Rehabilitation of Total Knee Arthroplasty.	Cohort	#1	71.5	184	158	26	0.58	0.15	0.81	0.08
Gonarthrosis	M17	31924632	10.1136/bmjopen-2019-030501	Zhuang	BMJ Open	BMJ open	10	2	2021	Postoperative intravenous parecoxib sodium followed by oral celecoxib post total knee arthroplasty in osteoarthritis patients (PIPFORCE): a multicentre, double-blind, randomised, placebo-controlled trial.	Case Control	#1	67.08	123	103	20	0.58	0.19
Gonarthrosis	M17	31924632	10.1136/bmjopen-2019-030501	Zhuang	BMJ Open	BMJ open	10	2	2021	Postoperative intravenous parecoxib sodium followed by oral celecoxib post total knee arthroplasty in osteoarthritis patients (PIPFORCE): a multicentre, double-blind, randomised, placebo-controlled trial.	Case Control	#2	68.52	123	94	29	0.61	0.19
Gonarthrosis	M17	31970507	10.1007/s00402-020-03337-2	Jessing	Arch Orthop Trauma Surg	Archives of orthopaedic and trauma surgery	8	9	2020	Patients with anteromedial osteoarthritis achieve the greatest improvement in patient reported outcome after total knee arthroplasty.	Cohort	#1	67	457	274	183	0.65	0.18	0.82	0.18
Gonarthrosis	M17	32435451	10.1302/2046-3758.91.BJR-2019-0147.R1	Clement	Bone Joint Res	Bone &amp; joint research	14	4	2022	Robotic-assisted unicompartmental knee arthroplasty has a greater early functional outcome when compared to manual total knee arthroplasty for isolated medial compartment arthritis.	Cohort	#1	65.9	30	6	24	0.561	0.201	0.913	0.126
Gonarthrosis	M17	32435451	10.1302/2046-3758.91.BJR-2019-0147.R1	Clement	Bone Joint Res	Bone &amp; joint research	14	4	2022	Robotic-assisted unicompartmental knee arthroplasty has a greater early functional outcome when compared to manual total knee arthroplasty for isolated medial compartment arthritis.	Cohort	#2	67.8	90	22	68	0.521	0.241	0.764	0.248
Gonarthrosis	M17	32772319	10.1007/s00264-020-04767-8	Sun	Int Orthop	International orthopaedics	14	4	2021	Does cognitive behavioral education reduce pain and improve joint function in patients after total knee arthroplasty? A randomized controlled trial.	Case Control	#1	57.8	42	19	23	0.6	0.1	0.7	0.3
Gonarthrosis	M17	32772319	10.1007/s00264-020-04767-8	Sun	Int Orthop	International orthopaedics	14	4	2021	Does cognitive behavioral education reduce pain and improve joint function in patients after total knee arthroplasty? A randomized controlled trial.	Case Control	#2	60.2	38	21	17	0.6	0.1	0.8	0.2
Gonarthrosis	M17	33418395	10.1016/j.knee.2020.12.007	Holland	Knee	The Knee	23	6	2021	Patellar cartilage loss does not affect early outcomes of total knee arthroplasty performed without patella resurfacing.	Case Control	#1	68.7	101	52	49	0.62	1.538	0.988	0.268
Gonarthrosis	M17	33418395	10.1016/j.knee.2020.12.007	Holland	Knee	The Knee	23	6	2021	Patellar cartilage loss does not affect early outcomes of total knee arthroplasty performed without patella resurfacing.	Case Control	#2	70.4	108	72	36	0.59	1.511	0.957	0.288
Gonarthrosis	M17	33583400	10.1186/s12891-021-04012-2	Xue	BMC Musculoskelet Disord	BMC musculoskeletal disorders	14	5	2021	Quality of life and treatment satisfaction with pharmacological interventions in Chinese adults with chronic pain due to osteoarthritis.	Cross-Sectional	#1	61.77	601	452	149			0.68	0.23
Gonarthrosis	M17	34372377	10.3390/s21155143	Bolam	Sensors (Basel)	Sensors (Basel, Switzerland)	11	8	2021	Remote Patient Monitoring with Wearable Sensors Following Knee Arthroplasty.	Cohort	#1	66.8	14	8	6	0.63	0.191	0.86	0.152
lumbar disk herniation	M51	15972911	10.1302/0301-620X.87B7.16240	Jansson	J Bone Joint Surg Br	The Journal of bone and joint surgery. British volume	9	8	2005	Health-related quality of life in patients before and after surgery for a herniated lumbar disc.	Cohort	#1	42.5	263	108	155	0.29		0.7
lumbar disk herniation	M51	18777603	10.1097/brs.0b013e318182e390	Tosteson	Spine (Phila Pa 1976)	Spine	6	11	2008	The cost effectiveness of surgical versus nonoperative treatment for lumbar disc herniation over two years: evidence from the Spine Patient Outcomes Research Trial (SPORT).	Case Control	#1	43.8	416	169	247	0.64	0.2
lumbar disk herniation	M51	18777603	10.1097/brs.0b013e318182e390	Tosteson	Spine (Phila Pa 1976)	Spine	6	11	2008	The cost effectiveness of surgical versus nonoperative treatment for lumbar disc herniation over two years: evidence from the Spine Patient Outcomes Research Trial (SPORT).	Case Control	#2	40.7	775	338	437	0.49	0.2
lumbar disk herniation	M51	21434763	10.3109/17453674.2011.566136	Silverplats	Acta Orthop	Acta orthopaedica	19	5	2011	Health-related quality of life in patients with surgically treated lumbar disc herniation: 2- and 7-year follow-up of 117 patients.	Cohort	#1	39	117	54	63	0.12	0.35	0.59	0.43
lumbar disk herniation	M51	22136141	10.1186/1471-2474-12-275	Zweig	BMC Musculoskelet Disord	BMC musculoskeletal disorders	10	7	2012	Influence of preoperative nucleus pulposus status and radiculopathy on outcomes in mono-segmental lumbar total disc replacement: results from a nationwide registry.	Cohort	#1	41.8	160	106	54	0.33		0.75
lumbar disk herniation	M51	22136141	10.1186/1471-2474-12-275	Zweig	BMC Musculoskelet Disord	BMC musculoskeletal disorders	10	7	2012	Influence of preoperative nucleus pulposus status and radiculopathy on outcomes in mono-segmental lumbar total disc replacement: results from a nationwide registry.	Cohort	#2	41.1	68	36	32	0.37		0.78
lumbar disk herniation	M51	22136141	10.1186/1471-2474-12-275	Zweig	BMC Musculoskelet Disord	BMC musculoskeletal disorders	10	7	2012	Influence of preoperative nucleus pulposus status and radiculopathy on outcomes in mono-segmental lumbar total disc replacement: results from a nationwide registry.	Cohort	#3	41.4	132	77	55	0.35		0.75
lumbar disk herniation	M51	23506164	10.3109/17453674.2013.786634	Solberg	Acta Orthop	Acta orthopaedica	17	6	2013	Can we define success criteria for lumbar disc surgery? : estimates for a substantial amount of improvement in core outcome measures.	Cohort	#1	46	692	284	408	0.26	0.35	0.7
lumbar disk herniation	M51	23748926	10.1007/s00701-013-1774-1	Boss	Acta Neurochir (Wien)	Acta neurochirurgica	22	4	2014	Lumbar total disc replacement: correlation of clinical outcome and radiological parameters.	na	#1	49	46	27	19	0.52		0.84
lumbar disk herniation	M51	24711131	10.1007/s11999-014-3596-8	Fritzell	Clin Orthop Relat Res	Clinical orthopaedics and related research	20	7	2015	Recurrent Versus Primary Lumbar Disc Herniation Surgery: Patient-reported Outcomes in the Swedish Spine Register Swespine.	na	#1	43	257	116	141	0.21	0.32	0.59
lumbar disk herniation	M51	24711131	10.1007/s11999-014-3596-8	Fritzell	Clin Orthop Relat Res	Clinical orthopaedics and related research	20	7	2015	Recurrent Versus Primary Lumbar Disc Herniation Surgery: Patient-reported Outcomes in the Swedish Spine Register Swespine.	na	#2	44	13305	5854	7451	0.26	0.34	0.73
lumbar disk herniation	M51	24785973	10.3171/2014.3.SPINE1320	Parker	J Neurosurg Spine	Journal of neurosurgery. Spine	23	9	2014	Two-year comprehensive medical management of degenerative lumbar spine disease (lumbar spondylolisthesis, stenosis, or disc herniation): a value analysis of cost, pain, disability, and quality of life: clinical article.	Cohort	#1	57.9	50	25	25	0.5	0.19	0.59	0.23
lumbar disk herniation	M51	26050108	10.1007/s00586-015-4052-5	Strömqvist	Eur Spine J	European spine journal : official publication of the European Spine Society, the European Spinal Deformity Society, and the European Section of the Cervical Spine Research Society	31	8	2016	Gender differences in patients scheduled for lumbar disc herniation surgery: a National Register Study including 15,631 operations.	na	#1	44	8753		8753	0.28	0.48
lumbar disk herniation	M51	26050108	10.1007/s00586-015-4052-5	Strömqvist	Eur Spine J	European spine journal : official publication of the European Spine Society, the European Spinal Deformity Society, and the European Section of the Cervical Spine Research Society	31	8	2016	Gender differences in patients scheduled for lumbar disc herniation surgery: a National Register Study including 15,631 operations.	na	#2	45	6878	6878		0.22	0.42
lumbar disk herniation	M51	26849140	10.1007/s00586-016-4419-2	Elkan	Eur Spine J	European spine journal : official publication of the European Spine Society, the European Spinal Deformity Society, and the European Section of the Cervical Spine Research Society	6	12	2017	Similar result after non-elective and elective surgery for lumbar disc herniation: an observational study based on the SweSpine register.	Cohort	#1	44	2364	1083	1281	0.31	0.33	0.73	0.29
lumbar disk herniation	M51	27033312	10.1016/j.spinee.2016.03.044	Molloy	Spine J	The spine journal : official journal of the North American Spine Society	29	6	2017	A new extensile anterolateral retroperitoneal approach for lumbar interbody fusion from L1 to S1: a prospective series with clinical outcomes.	Cohort	#1	63.5	64	56	8	0.3	0.1	0.8	0.1
lumbar disk herniation	M51	27637902	10.1007/s00586-016-4770-3	Tschugg	Eur Spine J	European spine journal : official publication of the European Spine Society, the European Spinal Deformity Society, and the European Section of the Cervical Spine Research Society	13	12	2017	Improvement of sensory function after sequestrectomy for lumbar disc herniation: a prospective clinical study using quantitative sensory testing.	Cohort	#1	44.3	52			0.83	0	0.9	0
lumbar disk herniation	M51	27913260	10.1016/j.wneu.2016.11.039	Joswig	World Neurosurg	World neurosurgery	19	9	2017	Patients' Preference of the Timed Up and Go Test or Patient-Reported Outcome Measures Before and After Surgery for Lumbar Degenerative Disk Disease.	Cohort	#1	62.2	44	19	25	0.57	0.161
lumbar disk herniation	M51	27913260	10.1016/j.wneu.2016.11.039	Joswig	World Neurosurg	World neurosurgery	19	9	2017	Patients' Preference of the Timed Up and Go Test or Patient-Reported Outcome Measures Before and After Surgery for Lumbar Degenerative Disk Disease.	Cohort	#2	61.7	65	30	35	0.6	0.191
lumbar disk herniation	M51	28091818	10.1007/s00701-017-3077-4	Gulati	Acta Neurochir (Wien)	Acta neurochirurgica	26	9	2017	Lumbar microdiscectomy for sciatica in adolescents: a multicentre observational registry-based study.	Cohort	#1	37.6	3148	1271	1877	0.34	0.34	0.78
lumbar disk herniation	M51	28091825	10.1007/s10143-017-0811-6	Tschugg	Neurosurg Rev	Neurosurgical review	20	8	2018	Preoperative sport improves the outcome of lumbar disc surgery: a prospective monocentric cohort study.	Cohort	#1	44	26	11	15	0.82	0	0.95	0
lumbar disk herniation	M51	28091825	10.1007/s10143-017-0811-6	Tschugg	Neurosurg Rev	Neurosurgical review	20	8	2018	Preoperative sport improves the outcome of lumbar disc surgery: a prospective monocentric cohort study.	Cohort	#2	44	26	10	16	0.84	0	0.96	0
lumbar disk herniation	M51	28168345	10.1007/s00586-017-4979-9	Lindbäck	Eur Spine J	European spine journal : official publication of the European Spine Society, the European Spinal Deformity Society, and the European Section of the Cervical Spine Research Society	30	5	2018	Association between pain sensitivity in the hand and outcomes after surgery in patients with lumbar disc herniation or spinal stenosis.	Cohort	#1	48.2	29	15	14	0.41	0.29	0.68	0.26
lumbar disk herniation	M51	28719872	10.1016/j.clineuro.2017.07.007	Clavel	Clin Neurol Neurosurg	Clinical neurology and neurosurgery	10	5	2018	Health-related quality of life in patients undergoing lumbar total disc replacement: A comparison with the general population.	na	#1		51	21	30	0.48	0.16	0.87	0.14
lumbar disk herniation	M51	28753064	10.3171/2017.2.SPINE16760	Ramakrishnan	J Neurosurg Spine	Journal of neurosurgery. Spine	6	10	2017	One-year outcomes of early-crossover patients in a cohort receiving nonoperative care for lumbar disc herniation.	Cohort	#1	42.5	31	9	22	0.507
lumbar disk herniation	M51	28753064	10.3171/2017.2.SPINE16760	Ramakrishnan	J Neurosurg Spine	Journal of neurosurgery. Spine	6	10	2017	One-year outcomes of early-crossover patients in a cohort receiving nonoperative care for lumbar disc herniation.	Cohort	#2	42.5	93	30	63	0.567		0.697
lumbar disk herniation	M51	28753064	10.3171/2017.2.SPINE16760	Ramakrishnan	J Neurosurg Spine	Journal of neurosurgery. Spine	6	10	2017	One-year outcomes of early-crossover patients in a cohort receiving nonoperative care for lumbar disc herniation.	Cohort	#3	46.1	12	3	9	0.539
lumbar disk herniation	M51	29045852	10.1016/j.wneu.2017.10.024	Madsbu	World Neurosurg	World neurosurgery	26	12	2017	Surgery for Herniated Lumbar Disc in Daily Tobacco Smokers: A Multicenter Observational Study.	Cohort	#1	44.1	3907	1518	2389	0.29		0.79
lumbar disk herniation	M51	29243999	10.3171/2017.6.SPINE161372	Stienen	J Neurosurg Spine	Journal of neurosurgery. Spine	4	4	2019	Efficacy of intraoperative epidural triamcinolone application in lumbar microdiscectomy: a matched-control study.	Cohort	#1	45.8	53	18	35			0.435	0.218
lumbar disk herniation	M51	29243999	10.3171/2017.6.SPINE161372	Stienen	J Neurosurg Spine	Journal of neurosurgery. Spine	4	4	2019	Efficacy of intraoperative epidural triamcinolone application in lumbar microdiscectomy: a matched-control study.	Cohort	#2	47.5	101	38	63			0.501	0.213
lumbar disk herniation	M51	29303469	10.3171/2017.7.SPINE161434	Chen	J Neurosurg Spine	Journal of neurosurgery. Spine	4	4	2019	Percutaneous transforaminal endoscopic discectomy compared with microendoscopic discectomy for lumbar disc herniation: 1-year results of an ongoing randomized controlled trial.	Case Control	#1	40.2	80	28	52	0.53	0.25	0.96	0.12
lumbar disk herniation	M51	29303469	10.3171/2017.7.SPINE161434	Chen	J Neurosurg Spine	Journal of neurosurgery. Spine	4	4	2019	Percutaneous transforaminal endoscopic discectomy compared with microendoscopic discectomy for lumbar disc herniation: 1-year results of an ongoing randomized controlled trial.	Case Control	#2	40.7	73	36	37	0.52	0.25	0.97	0.07
lumbar disk herniation	M51	29523985	10.1007/s00586-018-5541-0	Elkan	Eur Spine J	European spine journal : official publication of the European Spine Society, the European Spinal Deformity Society, and the European Section of the Cervical Spine Research Society	14	3	2019	Response rate does not affect patient-reported outcome after lumbar discectomy.	Cohort	#1	43.9	7791	3491	4300	0.26	0.34	0.74	0.28
lumbar disk herniation	M51	29523985	10.1007/s00586-018-5541-0	Elkan	Eur Spine J	European spine journal : official publication of the European Spine Society, the European Spinal Deformity Society, and the European Section of the Cervical Spine Research Society	14	3	2019	Response rate does not affect patient-reported outcome after lumbar discectomy.	Cohort	#2	40.9	177	90	87	0.25	0.38	0.68	0.32
lumbar disk herniation	M51	29662746	10.1177/2192568217701713	Hey	Global Spine J	Global spine journal	17	3	2022	The Predictive Value of Preoperative Health-Related Quality-of-Life Scores on Postoperative Patient-Reported Outcome Scores in Lumbar Spine Surgery.	Cohort	#1	40	107	35	72	0.47	0.4	0.78	0.32
lumbar disk herniation	M51	30312274	10.1097/BRS.0000000000002901	Wang	Spine (Phila Pa 1976)	Spine	16	5	2019	A Cost-utility Analysis of Percutaneous Endoscopic Lumbar Discectomy for L5-S1 Lumbar Disc Herniation: Transforaminal versus Interlaminar.	Cohort	#1	42.95	50	25	25	0.61	0.08	1	0.23
lumbar disk herniation	M51	30312274	10.1097/BRS.0000000000002901	Wang	Spine (Phila Pa 1976)	Spine	16	5	2019	A Cost-utility Analysis of Percutaneous Endoscopic Lumbar Discectomy for L5-S1 Lumbar Disc Herniation: Transforaminal versus Interlaminar.	Cohort	#2	40.85	25	10	15	0.65	0.07	1	0.23
lumbar disk herniation	M51	30974237	10.1016/j.spinee.2019.04.001	Støttrup	Spine J	The spine journal : official journal of the North American Spine Society	1	5	2020	Increasing reoperation rates and inferior outcome with prolonged symptom duration in lumbar disc herniation surgery - a prospective cohort study.	Cohort	#1	46.8	2144	977	1167	0.45	0.24	0.77	0.24
lumbar disk herniation	M51	31041598	10.1007/s00586-019-05989-0	Parai	Eur Spine J	European spine journal : official publication of the European Spine Society, the European Spinal Deformity Society, and the European Section of the Cervical Spine Research Society	17	8	2020	Follow-up of degenerative lumbar spine surgery-PROMs stabilize after 1&#xa0;year: an equivalence study based on Swespine data.	na	#1	45	31314	14091	17223	0.26	0.34	0.72	0.2
lumbar disk herniation	M51	31786988	10.1302/0301-620X.101B12.BJJ-2019-0621.R1	Lagerbäck	Bone Joint J	The bone &amp; joint journal	9	12	2019	Lumbar disc herniation surgery in adolescents and young adults: a long-term outcome comparison.	Cohort	#1	32.9	4386	1918	2468	0.25	0.13	0.73	0.09
lumbar disk herniation	M51	31902004	10.1007/s00701-019-04195-7	Madsbu	Acta Neurochir (Wien)	Acta neurochirurgica	2	11	2020	Surgery for herniated lumbar disc in private vs public hospitals: A pragmatic comparative effectiveness study.	na	#1	43.3	1728	622	1106	0.34		0.8
lumbar disk herniation	M51	31902004	10.1007/s00701-019-04195-7	Madsbu	Acta Neurochir (Wien)	Acta neurochirurgica	2	11	2020	Surgery for herniated lumbar disc in private vs public hospitals: A pragmatic comparative effectiveness study.	na	#2	44.3	3493	1506	1987	0.25		0.74
lumbar disk herniation	M51	32065301	10.1007/s10198-020-01161-4	Selva-Sevilla	Eur J Health Econ	The European journal of health economics : HEPAC : health economics in prevention and care	9	3	2021	Interchangeability of the EQ-5D and the SF-6D, and comparison of their psychometric properties in a spinal postoperative Spanish population.	Cross-Sectional	#1	41	275	111	164			0.84	0.221
lumbar disk herniation	M51	32110397	10.1177/2049463719846913	McKeag	Br J Pain	British journal of pain	13	4	2022	Assessment of the utility of the National Health Service England Low Back and Radicular Pain Pathway: analysis of patient reported outcomes.	Cohort	#1	49.9	75	48	27	0.2		0.4
lumbar disk herniation	M51	32280270	10.2147/JPR.S234761	Jeong	J Pain Res	Journal of pain research	13	4	2022	Acupotomy versus Manual Acupuncture for the Treatment of Back and/or Leg Pain in Patients with Lumbar Disc Herniation: A Multicenter, Randomized, Controlled, Assessor-Blinded Clinical Trial.	Case Control	#1	51.07	73	40	33	0.73	0.015	0.798	0.011
lumbar disk herniation	M51	32280270	10.2147/JPR.S234761	Jeong	J Pain Res	Journal of pain research	13	4	2022	Acupotomy versus Manual Acupuncture for the Treatment of Back and/or Leg Pain in Patients with Lumbar Disc Herniation: A Multicenter, Randomized, Controlled, Assessor-Blinded Clinical Trial.	Case Control	#2	52.89	73	39	34	0.731	0.014	0.791	0.013
lumbar disk herniation	M51	32285191	10.1007/s00701-020-04313-w	Polak	Acta Neurochir (Wien)	Acta neurochirurgica	28	12	2020	Surgery for extraforaminal lumbar disc herniation: a single center comparative observational study.	Cohort	#1		72	21	51	0.15		0.64
lumbar disk herniation	M51	32285191	10.1007/s00701-020-04313-w	Polak	Acta Neurochir (Wien)	Acta neurochirurgica	28	12	2020	Surgery for extraforaminal lumbar disc herniation: a single center comparative observational study.	Cohort	#2		1678	710	968	0.22		0.72
lumbar disk herniation	M51	32694486	10.1097/BRS.0000000000003618	Udby	Spine (Phila Pa 1976)	Spine	12	1	2021	Are Modic Changes Associated With Health-related Quality of Life After Discectomy: A Study on 620 Patients With Two-year Follow-up.	Cohort	#1	49.5	290	148	142	0.34	0.35	0.75	0.25
lumbar disk herniation	M51	32694486	10.1097/BRS.0000000000003618	Udby	Spine (Phila Pa 1976)	Spine	12	1	2021	Are Modic Changes Associated With Health-related Quality of Life After Discectomy: A Study on 620 Patients With Two-year Follow-up.	Cohort	#2	51.4	330	162	168	0.3	0.33	0.72	0.27
lumbar disk herniation	M51	33230085	10.1097/BRS.0000000000003675	Holmberg	Spine (Phila Pa 1976)	Spine	15	2	2021	Pain During Sex Before and After Surgery for Lumbar Disc Herniation: A Multicenter Observational Study.	Cohort	#1	46.8	18529	7647	10882	0.28	0.36	0.73	0.28
lumbar disk herniation	M51	34109744	10.1111/os.12909	Liu	Orthop Surg	Orthopaedic surgery	16	11	2021	Comparison of Percutaneous Transforaminal Endoscopic Discectomy and Microscope-Assisted Tubular Discectomy for Lumbar Disc Herniation.	Cohort	#1	50.7	60	33	27	0.3	0.17	0.73	0.14
lumbar disk herniation	M51	34109744	10.1111/os.12909	Liu	Orthop Surg	Orthopaedic surgery	16	11	2021	Comparison of Percutaneous Transforaminal Endoscopic Discectomy and Microscope-Assisted Tubular Discectomy for Lumbar Disc Herniation.	Cohort	#2	53.4	60	28	32	0.28	0.17	0.73	0.12
lumbar disk herniation	M51		10.3171/2020.4.Spine191382	Sørensen		Journal of Neurosurgery: Spine	10	6	2020	Outcomes following discectomy for lumbar disc herniation in patients with substantial back pain	Cohort	#1	48.75	1654	838	816	0.25	0.33	0.65	0.31
back pain	M54	21053028	10.1007/s00586-010-1607-3	Fritzell	Eur Spine J	European spine journal : official publication of the European Spine Society, the European Spinal Deformity Society, and the European Section of the Cervical Spine Research Society	9	2	2012	Cost effectiveness of disc prosthesis versus lumbar fusion in patients with chronic low back pain: randomized controlled trial with 2-year follow-up.	Case Control	#1	40.2	80	60	20	0.42	0.31	0.68
back pain	M54	21053028	10.1007/s00586-010-1607-3	Fritzell	Eur Spine J	European spine journal : official publication of the European Spine Society, the European Spinal Deformity Society, and the European Section of the Cervical Spine Research Society	9	2	2012	Cost effectiveness of disc prosthesis versus lumbar fusion in patients with chronic low back pain: randomized controlled trial with 2-year follow-up.	Case Control	#2	38.5	72	58	14	0.36	0.33	0.69
back pain	M54	21596740	10.1136/bmj.d2786	Hellum	BMJ	BMJ (Clinical research ed.)	8	8	2011	Surgery with disc prosthesis versus rehabilitation in patients with low back pain and degenerative disc: two year follow-up of randomised study.	Case Control	#1	41.1	86	40	46	0.3	0.27	0.69	0.33
back pain	M54	21596740	10.1136/bmj.d2786	Hellum	BMJ	BMJ (Clinical research ed.)	8	8	2011	Surgery with disc prosthesis versus rehabilitation in patients with low back pain and degenerative disc: two year follow-up of randomised study.	Case Control	#2	40.8	86	51	35	0.27	0.31	0.63	0.28
back pain	M54	22653374	10.1177/0269215512444632	del Pozo-Cruz	Clin Rehabil	Clinical rehabilitation	28	5	2013	Clinical effects of a nine-month web-based intervention in subacute non-specific low back pain patients: a randomized controlled trial.	Case Control	#1	46.83	46	39	7	0.75	0.11
back pain	M54	22653374	10.1177/0269215512444632	del Pozo-Cruz	Clin Rehabil	Clinical rehabilitation	28	5	2013	Clinical effects of a nine-month web-based intervention in subacute non-specific low back pain patients: a randomized controlled trial.	Case Control	#2	45.5	44	39	5	0.78	0.08
back pain	M54	24150435	10.1097/BRS.0000000000000065	Johnsen	Spine (Phila Pa 1976)	Spine	20	8	2014	Cost-effectiveness of total disc replacement versus multidisciplinary rehabilitation in patients with chronic low back pain: a Norwegian multicenter RCT.	Case Control	#1	40.7	86	50	36	0.27	0.296	0.61
back pain	M54	24150435	10.1097/BRS.0000000000000065	Johnsen	Spine (Phila Pa 1976)	Spine	20	8	2014	Cost-effectiveness of total disc replacement versus multidisciplinary rehabilitation in patients with chronic low back pain: a Norwegian multicenter RCT.	Case Control	#2	41.1	86	40	46	0.29	0.297	0.63
back pain	M54	25683776	10.1111/ner.12275	Deckers	Neuromodulation	Neuromodulation : journal of the International Neuromodulation Society	24	5	2016	Chronic Low Back Pain: Restoration of Dynamic Stability.	Cohort	#1	43.9	26	16	10	0.43	0.34	0.7	0.21
back pain	M54	28222741	10.1186/s12955-017-0593-0	Løchting	Health Qual Life Outcomes	Health and quality of life outcomes	27	3	2017	The impact of psychological factors on condition-specific, generic and individualized patient reported outcomes in low back pain.	na	#1	38.3	203	117	86	0.6	0.3
back pain	M54	29279756	10.4184/asj.2017.11.6.989	Iizuka	Asian Spine J	Asian spine journal	11	3	2022	Prevalence of Chronic Nonspecific Low Back Pain and Its Associated Factors among Middle-Aged and Elderly People: An Analysis Based on Data from a Musculoskeletal Examination in Japan.	na	#1	60.5	33	23	10	0.78
back pain	M54	30615144	10.1093/pm/pny270	Rundell	Pain Med	Pain medicine (Malden, Mass.)	24	8	2020	Multi-site Pain Is Associated with Long-term Patient-Reported Outcomes in Older Adults with Persistent Back Pain.	Cohort	#1	73.6	899	613	286			0.7	0.17
back pain	M54	30856270	10.1093/pm/pnz027	Konno	Pain Med	Pain medicine (Malden, Mass.)	24	8	2020	An Open-Label, 52-Week, Phase III Trial of Duloxetine in Japanese Patients with Chronic Low Back Pain.	na	#1	56.4	150	80	70	0.71	0.11	0.85	0.15
back pain	M54	30987662	10.1186/s13063-019-3302-y	Lim	Trials	Trials	29	8	2019	Comparative effectiveness of Chuna manual therapy versus conventional usual care for non-acute low back pain: a pilot randomized controlled trial.	Case Control	#1	37.8	20	15	5	0.74	0.06	0.81	0.13
back pain	M54	30987662	10.1186/s13063-019-3302-y	Lim	Trials	Trials	29	8	2019	Comparative effectiveness of Chuna manual therapy versus conventional usual care for non-acute low back pain: a pilot randomized controlled trial.	Case Control	#2	41.7	20	15	5	0.7	0.19	0.88	0.14
back pain	M54	30987662	10.1186/s13063-019-3302-y	Lim	Trials	Trials	29	8	2019	Comparative effectiveness of Chuna manual therapy versus conventional usual care for non-acute low back pain: a pilot randomized controlled trial.	Case Control	#3	41.2	20	16	4	0.63	0.21	0.77	0.15
back pain	M54	31103102	10.1016/j.jbmt.2018.02.012	Gedin	J Bodyw Mov Ther	Journal of bodywork and movement therapies	9	3	2020	Patient-reported improvements of pain, disability, and health-related quality of life following chiropractic care for back pain - A national observational study in Sweden.	Cohort	#1		81	32	49	0.65	0.26	0.86	0.14
back pain	M54	31103102	10.1016/j.jbmt.2018.02.012	Gedin	J Bodyw Mov Ther	Journal of bodywork and movement therapies	9	3	2020	Patient-reported improvements of pain, disability, and health-related quality of life following chiropractic care for back pain - A national observational study in Sweden.	Cohort	#2		57	36	21	0.69	0.19	0.73	0.2
back pain	M54	31331579	10.1016/j.ctim.2019.05.019	Kobayashi	Complement Ther Med	Complementary therapies in medicine	9	1	2020	Shiatsu for chronic lower back pain: Randomized controlled study.	Case Control	#1	68.3	29	18	11	0.69	0.111	0.7	0.11
back pain	M54	31331579	10.1016/j.ctim.2019.05.019	Kobayashi	Complement Ther Med	Complementary therapies in medicine	9	1	2020	Shiatsu for chronic lower back pain: Randomized controlled study.	Case Control	#2	67.4	30	20	10	0.67	0.083	0.77	0.145
back pain	M54	33607979	10.1186/s12891-021-04060-8	Lang	BMC Musculoskelet Disord	BMC musculoskeletal disorders	14	5	2021	A randomized controlled trial investigating effects of an individualized pedometer driven walking program on chronic low back pain.	Case Control	#1	43.7	57	37	20	0.769	0.2	0.812	0.34
back pain	M54	33607979	10.1186/s12891-021-04060-8	Lang	BMC Musculoskelet Disord	BMC musculoskeletal disorders	14	5	2021	A randomized controlled trial investigating effects of an individualized pedometer driven walking program on chronic low back pain.	Case Control	#2	47.1	116	67	49	0.798	0.15	0.846	0.2
back pain	M54	34006259	10.1186/s12891-021-04347-w	Wiangkham	BMC Musculoskelet Disord	BMC musculoskeletal disorders	20	5	2021	Translation, cross-cultural adaptation and psychometric validation of the Thai version of the STarT Back Screening Tool in patients with non-specific low back pain.	na	#1	24.95	100	79	21			0.91	0.1
back pain	M54	34242440	10.1111/ner.13477	Mitchell	Neuromodulation	Neuromodulation : journal of the International Neuromodulation Society	31	8	2021	Durability of the Therapeutic Effect of Restorative Neurostimulation for Refractory Chronic Low Back Pain.	Cohort	#1	44.1	53	30	23	0.434	0.185	0.72	0.035
back pain	M54	34478115	10.1007/s40122-021-00307-3	Thomson	Pain Ther	Pain and therapy	16	2	2023	Restorative Neurostimulation for Chronic Mechanical Low Back Pain: Results from a Prospective Multi-centre Longitudinal Cohort.	Cohort	#1	47.2	42	17	25	0.426	0.227	0.675	0.182
back pain	M54		10.2478/v10152-010-0031-8	Klemenc-Ketiš		Slovenian Journal of Public Health		1	2011	Disability in patients with chronic non-specific low back pain: validation of the Slovene version of the Oswestry Disability Index	Cohort	#1	50.1	129	68	61	0.38		0.3
Osteoporosis	M80	16283064	10.1007/s00198-005-0015-8	Borgström	Osteoporos Int	Osteoporosis international : a journal established as result of cooperation between the European Foundation for Osteoporosis and the National Osteoporosis Foundation of the USA	19	3	2007	Costs and quality of life associated with osteoporosis-related fractures in Sweden.	Cohort	#1	77.6	278	217	61	0.8	0.21	0.67	0.25
Osteoporosis	M80	16283064	10.1007/s00198-005-0015-8	Borgström	Osteoporos Int	Osteoporosis international : a journal established as result of cooperation between the European Foundation for Osteoporosis and the National Osteoporosis Foundation of the USA	19	3	2007	Costs and quality of life associated with osteoporosis-related fractures in Sweden.	Cohort	#2	69.5	276	251	25	0.89	0.17	0.86	0.17
Osteoporosis	M80	16283064	10.1007/s00198-005-0015-8	Borgström	Osteoporos Int	Osteoporosis international : a journal established as result of cooperation between the European Foundation for Osteoporosis and the National Osteoporosis Foundation of the USA	19	3	2007	Costs and quality of life associated with osteoporosis-related fractures in Sweden.	Cohort	#3	75	81	66	15	0.73	0.25	0.49	0.32
Osteoporosis	M80	19238305	10.1007/s00198-009-0853-x	van Schoor	Osteoporos Int	Osteoporosis international : a journal established as result of cooperation between the European Foundation for Osteoporosis and the National Osteoporosis Foundation of the USA	13	1	2011	Cross-geographic region differences in quality of life in women with and without vertebral fracture.	Case Control	#4	67	167	167		0.86
Osteoporosis	M80	19238305	10.1007/s00198-009-0853-x	van Schoor	Osteoporos Int	Osteoporosis international : a journal established as result of cooperation between the European Foundation for Osteoporosis and the National Osteoporosis Foundation of the USA	13	1	2011	Cross-geographic region differences in quality of life in women with and without vertebral fracture.	Case Control	#6	65.9	930	930		0.8
Osteoporosis	M80	19238305	10.1007/s00198-009-0853-x	van Schoor	Osteoporos Int	Osteoporosis international : a journal established as result of cooperation between the European Foundation for Osteoporosis and the National Osteoporosis Foundation of the USA	13	1	2011	Cross-geographic region differences in quality of life in women with and without vertebral fracture.	Case Control	#7	67.2	82	82		0.81
Osteoporosis	M80	19238305	10.1007/s00198-009-0853-x	van Schoor	Osteoporos Int	Osteoporosis international : a journal established as result of cooperation between the European Foundation for Osteoporosis and the National Osteoporosis Foundation of the USA	13	1	2011	Cross-geographic region differences in quality of life in women with and without vertebral fracture.	Case Control	#8	66.9	1398	1398		0.83
Osteoporosis	M80	19238305	10.1007/s00198-009-0853-x	van Schoor	Osteoporos Int	Osteoporosis international : a journal established as result of cooperation between the European Foundation for Osteoporosis and the National Osteoporosis Foundation of the USA	13	1	2011	Cross-geographic region differences in quality of life in women with and without vertebral fracture.	Case Control	#9	67.7	1430	1430		0.79
Osteoporosis	M80	19238305	10.1007/s00198-009-0853-x	van Schoor	Osteoporos Int	Osteoporosis international : a journal established as result of cooperation between the European Foundation for Osteoporosis and the National Osteoporosis Foundation of the USA	13	1	2011	Cross-geographic region differences in quality of life in women with and without vertebral fracture.	Case Control	#12	65.7	22	22		0.69
Osteoporosis	M80	20130935	10.1007/s00586-010-1279-z	Rauschmann	Eur Spine J	European spine journal : official publication of the European Spine Society, the European Spinal Deformity Society, and the European Section of the Cervical Spine Research Society	25	1	2011	Bioceramic vertebral augmentation with a calcium sulphate/hydroxyapatite composite (Cerament SpineSupport): in vertebral compression fractures due to osteoporosis.	Cohort	#1	76	15	10	5	0.25		0.64
Osteoporosis	M80	22709379	10.1186/1477-7525-10-74	Tadic	Health Qual Life Outcomes	Health and quality of life outcomes	13	11	2012	Validation of the osteoporosis quality of life questionnaire QUALEFFO-41 for the Serbian population.	Case Control	#1	71.84	50	50		0.46	0.28
Osteoporosis	M80	24197481	10.1007/s00586-013-3052-6	Spross	Eur Spine J	European spine journal : official publication of the European Spine Society, the European Spinal Deformity Society, and the European Section of the Cervical Spine Research Society	29	12	2014	Incidence and risk factors for early adjacent vertebral fractures after balloon kyphoplasty for osteoporotic fractures: analysis of the SWISSspine registry.	Cohort	#1	75.2	37	27	10	0.09	0.42	0.62	0.27
Osteoporosis	M80	24197481	10.1007/s00586-013-3052-6	Spross	Eur Spine J	European spine journal : official publication of the European Spine Society, the European Spinal Deformity Society, and the European Section of the Cervical Spine Research Society	29	12	2014	Incidence and risk factors for early adjacent vertebral fractures after balloon kyphoplasty for osteoporotic fractures: analysis of the SWISSspine registry.	Cohort	#2	72.5	338	257	81	0.23	0.42	0.71	0.26
Osteoporosis	M80	25558323	10.4184/asj.2014.8.6.799	Lee	Asian Spine J	Asian spine journal	5	1	2015	Quality of Life Comparison between Vertebroplasty and Kyphoplasty in Patients with Osteoporotic Vertebral Fractures.	Cohort	#1	73.94	245	245				0.49	0.357
Osteoporosis	M80	25558323	10.4184/asj.2014.8.6.799	Lee	Asian Spine J	Asian spine journal	5	1	2015	Quality of Life Comparison between Vertebroplasty and Kyphoplasty in Patients with Osteoporotic Vertebral Fractures.	Cohort	#2	72.58	283	283				0.35	0.472
Osteoporosis	M80	28323701	10.1097/BSD.0b013e3182aa4c29	Takura	Clin Spine Surg	Clinical spine surgery	4	6	2018	Cost-Effectiveness Analysis of Percutaneous Vertebroplasty for Osteoporotic Compression Fractures.	Cohort	#1	76.4	163	119	44	0.32	0.24	0.544	0.275
Osteoporosis	M80	29436202	10.3349/ymj.2018.59.2.317	Kim	Yonsei Med J	Yonsei medical journal	23	4	2018	Prevalence of Frailty in Patients with Osteoporotic Vertebral Compression Fracture and Its Association with Numbers of Fractures.	Case Control	#1	73.5	59	52	7	0.56	0.238
Osteoporosis	M80	29909449	10.1007/s00223-018-0437-x	Napoli	Calcif Tissue Int	Calcified tissue international	9	9	2019	Effects of Teriparatide in Patients with Osteoporosis in Clinical Practice: 42-Month Results During and After Discontinuation of Treatment from the European Extended Forsteo&#xae; Observational Study (ExFOS).	Case Control	#1	70.3	1531	1388	143	0.5	0.36	0.78	0.24
Osteoporosis	M80	30406685	10.1080/03007995.2018.1545636	Moretti	Curr Med Res Opin	Current medical research and opinion	27	4	2020	Effectiveness of denosumab on back pain-related disability and quality-of-life in patients with vertebral fragility fractures.	Cohort	#1	70.6	140	140		0.5	0.3	0.7	0.2
Osteoporosis	M80	30488273	10.1007/s00198-018-4773-5	Noriega	Osteoporos Int	Osteoporosis international : a journal established as result of cooperation between the European Foundation for Osteoporosis and the National Osteoporosis Foundation of the USA	19	8	2019	Long-term safety and clinical performance of kyphoplasty and SpineJack&#xae; procedures in the treatment of osteoporotic vertebral compression fractures: a pilot, monocentric, investigator-initiated study.	Case Control	#1	67.9	15	11	4	0.34		0.93
Osteoporosis	M80	30488273	10.1007/s00198-018-4773-5	Noriega	Osteoporos Int	Osteoporosis international : a journal established as result of cooperation between the European Foundation for Osteoporosis and the National Osteoporosis Foundation of the USA	19	8	2019	Long-term safety and clinical performance of kyphoplasty and SpineJack&#xae; procedures in the treatment of osteoporotic vertebral compression fractures: a pilot, monocentric, investigator-initiated study.	Case Control	#2	68.3	15	13	2	0.36		0.81
Osteoporosis	M80	30736328	10.3390/jcm8020198	Kato	J Clin Med	Journal of clinical medicine	30	9	2020	Comparison of Rigid and Soft-Brace Treatments for Acute Osteoporotic Vertebral Compression Fracture: A Prospective, Randomized, Multicenter Study.	Case Control	#1	76	141	141		0.29	0.3	0.73	0.2
Osteoporosis	M80	30736328	10.3390/jcm8020198	Kato	J Clin Med	Journal of clinical medicine	30	9	2020	Comparison of Rigid and Soft-Brace Treatments for Acute Osteoporotic Vertebral Compression Fracture: A Prospective, Randomized, Multicenter Study.	Case Control	#2	75.5	143	143		0.28	0.28	0.74	0.22
Osteoporosis	M80	31325625	10.1016/j.spinee.2019.07.009	Noriega	Spine J	The spine journal : official journal of the North American Spine Society	6	5	2020	A prospective, international, randomized, noninferiority study comparing an implantable titanium vertebral augmentation device versus balloon kyphoplasty in the reduction of vertebral compression fractures (SAKOS study).	Case Control	#1	72.2	73	13	60	0.25	0.22	0.52
Osteoporosis	M80	31325625	10.1016/j.spinee.2019.07.009	Noriega	Spine J	The spine journal : official journal of the North American Spine Society	6	5	2020	A prospective, international, randomized, noninferiority study comparing an implantable titanium vertebral augmentation device versus balloon kyphoplasty in the reduction of vertebral compression fractures (SAKOS study).	Case Control	#2	74.4	68	17	51	0.29	0.25	0.53
Osteoporosis	M80	32543212	10.1089/acm.2019.0450	Grahn Kronhed	J Altern Complement Med	Journal of alternative and complementary medicine (New York, N.Y.)	24	12	2020	Mindfulness and Modified Medical Yoga as Intervention in Older Women with Osteoporotic Vertebral Fracture.	Case Control	#1	71.3	8			0.742	0.125	0.706	0.13
Osteoporosis	M80	32543212	10.1089/acm.2019.0450	Grahn Kronhed	J Altern Complement Med	Journal of alternative and complementary medicine (New York, N.Y.)	24	12	2020	Mindfulness and Modified Medical Yoga as Intervention in Older Women with Osteoporotic Vertebral Fracture.	Case Control	#2	72.4	7			0.681	0.098	0.664	0.19
Osteoporosis	M80	32920677	10.1007/s11136-020-02629-9	Inose	Qual Life Res	Quality of life research : an international journal of quality of life aspects of treatment, care and rehabilitation	4	3	2021	Predictors for quality of life improvement after acute osteoporotic vertebral fracture: results of post hoc analysis of a prospective randomized study.	Case Control	#1	75.5	166			0.25	0.29	0.75	0.19
Osteoporosis	M80, M81	15750696	10.1007/s00774-004-0556-5	Yoh	J Bone Miner Metab	Journal of bone and mineral metabolism	14	6	2005	Health-related quality of life (HRQOL) in Japanese osteoporotic patients and its improvement by elcatonin treatment.	na	#1	73.07	58	58				0.687	0.174
Osteoporosis	M80, M81	16861718	10.1093/qjmed/hcl073	Jakob	QJM	QJM : monthly journal of the Association of Physicians	26	1	2007	Characterization of patients with an inadequate clinical outcome from osteoporosis therapy: the Observational Study of Severe Osteoporosis (OSSO).	Cohort	#1	69	1005	1005		0.53	0.32
Osteoporosis	M80, M81	16861718	10.1093/qjmed/hcl073	Jakob	QJM	QJM : monthly journal of the Association of Physicians	26	1	2007	Characterization of patients with an inadequate clinical outcome from osteoporosis therapy: the Observational Study of Severe Osteoporosis (OSSO).	Cohort	#2	71.2	1309	1309		0.47	0.34
Osteoporosis	M80, M81	17968611	10.1007/s00198-007-0488-8	Cooper	Osteoporos Int	Osteoporosis international : a journal established as result of cooperation between the European Foundation for Osteoporosis and the National Osteoporosis Foundation of the USA	18	7	2008	Fracture incidence and changes in quality of life in women with an inadequate clinical outcome from osteoporosis therapy: the Observational Study of Severe Osteoporosis (OSSO).	Cohort	#1		56	56		0.59	0.29	0.43	0.38
Osteoporosis	M80, M81	17968611	10.1007/s00198-007-0488-8	Cooper	Osteoporos Int	Osteoporosis international : a journal established as result of cooperation between the European Foundation for Osteoporosis and the National Osteoporosis Foundation of the USA	18	7	2008	Fracture incidence and changes in quality of life in women with an inadequate clinical outcome from osteoporosis therapy: the Observational Study of Severe Osteoporosis (OSSO).	Cohort	#2		830	830		0.53	0.32	0.62	0.28
Osteoporosis	M80, M81	17968611	10.1007/s00198-007-0488-8	Cooper	Osteoporos Int	Osteoporosis international : a journal established as result of cooperation between the European Foundation for Osteoporosis and the National Osteoporosis Foundation of the USA	18	7	2008	Fracture incidence and changes in quality of life in women with an inadequate clinical outcome from osteoporosis therapy: the Observational Study of Severe Osteoporosis (OSSO).	Cohort	#3	70.6	107	107		0.37	0.37	0.38	0.37
Osteoporosis	M80, M81	17968611	10.1007/s00198-007-0488-8	Cooper	Osteoporos Int	Osteoporosis international : a journal established as result of cooperation between the European Foundation for Osteoporosis and the National Osteoporosis Foundation of the USA	18	7	2008	Fracture incidence and changes in quality of life in women with an inadequate clinical outcome from osteoporosis therapy: the Observational Study of Severe Osteoporosis (OSSO).	Cohort	#4		830	830		0.45	0.034	0.57	0.03
Osteoporosis	M80, M81	22868656	10.1007/s00774-012-0372-2	Nakamura	J Bone Miner Metab	Journal of bone and mineral metabolism	29	4	2013	The effect of risedronate (17.5&#xa0;mg/week) treatment on quality of life in Japanese women with osteoporosis: a prospective observational study.	Cohort	#1	73.5	1063	1063		0.71	0.199	0.8	0.192
Osteoporosis	M80, M81	24192207	10.1186/1477-7525-11-189	Burge	Health Qual Life Outcomes	Health and quality of life outcomes	24	7	2014	Use of health-related quality of life measures to predict health utility in postmenopausal osteoporotic women: results from the Multiple Outcomes of Raloxifene Evaluation study.	Case Control	#1	67.5	551	551				0.78	0.23
Osteoporosis	M80, M81	25299349	10.1185/03007995.2014.975339	Ohta	Curr Med Res Opin	Current medical research and opinion	2	7	2015	Quality of life in Japanese women with postmenopausal osteoporosis treated with raloxifene and vitamin D: post hoc analysis of a postmarketing study.	Cohort	#1	70.7	354	354		0.72	0.17	0.78	0.16
Osteoporosis	M80, M81	25299349	10.1185/03007995.2014.975339	Ohta	Curr Med Res Opin	Current medical research and opinion	2	7	2015	Quality of life in Japanese women with postmenopausal osteoporosis treated with raloxifene and vitamin D: post hoc analysis of a postmarketing study.	Cohort	#2		152	152		0.65	0.14	0.72	0.15
Osteoporosis	M80, M81	28423480	10.1111/cen.13353	Grimnes	Clin Endocrinol (Oxf)	Clinical endocrinology	19	3	2018	The effect of high-dose vitamin D supplementation on muscular function and quality of life in postmenopausal women-A randomized controlled trial.	Case Control	#1	62.8	149	149		0.85	0.18	0.83	0.16
Osteoporosis	M80, M81	28423480	10.1111/cen.13353	Grimnes	Clin Endocrinol (Oxf)	Clinical endocrinology	19	3	2018	The effect of high-dose vitamin D supplementation on muscular function and quality of life in postmenopausal women-A randomized controlled trial.	Case Control	#2	63.4	148	148		0.86	0.14	0.84	0.17
Osteoporosis	M80, M81	28718004	10.1007/s11657-017-0350-3	Modi	Arch Osteoporos	Archives of osteoporosis	12	2	2018	Impact of gastrointestinal events on patient-reported outcomes in Asia-Pacific women with osteoporosis: baseline results of the MUSIC OS-AP study.	Cohort	#1	67.3	1870	1870				0.77	0.24
Osteoporosis	M80, M81	28718004	10.1007/s11657-017-0350-3	Modi	Arch Osteoporos	Archives of osteoporosis	12	2	2018	Impact of gastrointestinal events on patient-reported outcomes in Asia-Pacific women with osteoporosis: baseline results of the MUSIC OS-AP study.	Cohort	#2	63	300	300				0.7	0.28
Osteoporosis	M80, M81	28718004	10.1007/s11657-017-0350-3	Modi	Arch Osteoporos	Archives of osteoporosis	12	2	2018	Impact of gastrointestinal events on patient-reported outcomes in Asia-Pacific women with osteoporosis: baseline results of the MUSIC OS-AP study.	Cohort	#3	62.9	1416	1416				0.62	0.3
Osteoporosis	M80, M81	31489498	10.1007/s11657-019-0647-5	Lee	Arch Osteoporos	Archives of osteoporosis	1	5	2020	Transcultural adaptation and psychometric properties of the Korean version of the Quality of Life Questionnaire of the European Foundation for Osteoporosis (QUALEFFO-41).	na	#1	73.6	97					0.81	0.1
Osteoporosis	M81	19238305	10.1007/s00198-009-0853-x	van Schoor	Osteoporos Int	Osteoporosis international : a journal established as result of cooperation between the European Foundation for Osteoporosis and the National Osteoporosis Foundation of the USA	13	1	2011	Cross-geographic region differences in quality of life in women with and without vertebral fracture.	Case Control	#1	65.5	37	37		0.79
Osteoporosis	M81	19238305	10.1007/s00198-009-0853-x	van Schoor	Osteoporos Int	Osteoporosis international : a journal established as result of cooperation between the European Foundation for Osteoporosis and the National Osteoporosis Foundation of the USA	13	1	2011	Cross-geographic region differences in quality of life in women with and without vertebral fracture.	Case Control	#2	66.3	38	38		0.91
Osteoporosis	M81	19238305	10.1007/s00198-009-0853-x	van Schoor	Osteoporos Int	Osteoporosis international : a journal established as result of cooperation between the European Foundation for Osteoporosis and the National Osteoporosis Foundation of the USA	13	1	2011	Cross-geographic region differences in quality of life in women with and without vertebral fracture.	Case Control	#3	66.8	55	55		0.77
Osteoporosis	M81	19238305	10.1007/s00198-009-0853-x	van Schoor	Osteoporos Int	Osteoporosis international : a journal established as result of cooperation between the European Foundation for Osteoporosis and the National Osteoporosis Foundation of the USA	13	1	2011	Cross-geographic region differences in quality of life in women with and without vertebral fracture.	Case Control	#5	65.1	447	447		0.8
Osteoporosis	M81	19238305	10.1007/s00198-009-0853-x	van Schoor	Osteoporos Int	Osteoporosis international : a journal established as result of cooperation between the European Foundation for Osteoporosis and the National Osteoporosis Foundation of the USA	13	1	2011	Cross-geographic region differences in quality of life in women with and without vertebral fracture.	Case Control	#10	65.9	1477	1477		0.84
Osteoporosis	M81	19238305	10.1007/s00198-009-0853-x	van Schoor	Osteoporos Int	Osteoporosis international : a journal established as result of cooperation between the European Foundation for Osteoporosis and the National Osteoporosis Foundation of the USA	13	1	2011	Cross-geographic region differences in quality of life in women with and without vertebral fracture.	Case Control	#11	65.6	1034	1034		0.77
Osteoporosis	M81	22709379	10.1186/1477-7525-10-74	Tadic	Health Qual Life Outcomes	Health and quality of life outcomes	13	11	2012	Validation of the osteoporosis quality of life questionnaire QUALEFFO-41 for the Serbian population.	Case Control	#2	63.02	50	50		0.58	0.2
wrist fracture	S52	25096595	10.1136/bmj.g4807	Costa	BMJ	BMJ (Clinical research ed.)	10	10	2014	Percutaneous fixation with Kirschner wires versus volar locking plate fixation in adults with dorsally displaced fracture of distal radius: randomised controlled trial.	Case Control	#1	58.3	231	194	37	0.94	0.15	0.85	0.19
wrist fracture	S52	25096595	10.1136/bmj.g4807	Costa	BMJ	BMJ (Clinical research ed.)	10	10	2014	Percutaneous fixation with Kirschner wires versus volar locking plate fixation in adults with dorsally displaced fracture of distal radius: randomised controlled trial.	Case Control	#2	59.7	230	191	39	0.92	0.17	0.83	0.19
wrist fracture	S52	25491556	10.3238/arztebl.2014.0779	Bartl	Dtsch Arztebl Int	Deutsches Arzteblatt international	28	8	2015	The treatment of displaced intra-articular distal radius fractures in elderly patients.	Case Control	#1	74.4	88	76	12	0.9	0.19	0.89	0.18
wrist fracture	S52	25491556	10.3238/arztebl.2014.0779	Bartl	Dtsch Arztebl Int	Deutsches Arzteblatt international	28	8	2015	The treatment of displaced intra-articular distal radius fractures in elderly patients.	Case Control	#2	75.3	86	77	9	0.9	0.17	0.89	0.21
wrist fracture	S52	25792491	10.1007/s00198-015-3088-z	Abimanyi-Ochom	Osteoporos Int	Osteoporosis international : a journal established as result of cooperation between the European Foundation for Osteoporosis and the National Osteoporosis Foundation of the USA	16	5	2016	Changes in quality of life associated with fragility fractures: Australian arm of the International Cost and Utility Related to Osteoporotic Fractures Study (AusICUROS).	Cohort	#3	66.6	308	260	48	0.9	0.17	0.9	0.17
wrist fracture	S52	25995498	10.2106/JBJS.9710.ebo101	Boyer	J Bone Joint Surg Am	The Journal of bone and joint surgery. American volume	27	7	2015	Volar locking-plate and Kirschner-wire fixation did not differ in terms of functional outcomes after dorsally displaced distal radial fracture.	Case Control	#1	59	461	387	74			0.85
wrist fracture	S52	25995498	10.2106/JBJS.9710.ebo101	Boyer	J Bone Joint Surg Am	The Journal of bone and joint surgery. American volume	27	7	2015	Volar locking-plate and Kirschner-wire fixation did not differ in terms of functional outcomes after dorsally displaced distal radial fracture.	Case Control	#2		0					0.83
wrist fracture	S52	28836994	10.1186/s12955-017-0745-2	Rosales	Health Qual Life Outcomes	Health and quality of life outcomes	27	12	2017	The Spanish version of the Patient-Rated Wrist Evaluation outcome measure: cross-cultural adaptation process, reliability, measurement error and construct validity.	na	#1	58	40	31	9	0.84	0.2	0.77	0.22
wrist fracture	S52	30420192	10.1016/j.jhsa.2018.09.015	Saving	J Hand Surg Am	The Journal of hand surgery	6	1	2020	External Fixation Versus Volar Locking Plate for Unstable Dorsally Displaced Distal Radius Fractures-A 3-Year Follow-Up of a&#xa0;Randomized&#xa0;Controlled Study.	Case Control	#1	63	56	54	2			0.92	0.13
wrist fracture	S52	30420192	10.1016/j.jhsa.2018.09.015	Saving	J Hand Surg Am	The Journal of hand surgery	6	1	2020	External Fixation Versus Volar Locking Plate for Unstable Dorsally Displaced Distal Radius Fractures-A 3-Year Follow-Up of a&#xa0;Randomized&#xa0;Controlled Study.	Case Control	#2	63	62	55	7			0.92	0.13
wrist fracture	S52	30669949	10.1080/17453674.2019.1568098	van Leerdam	Acta Orthop	Acta orthopaedica	29	10	2019	Patient-reported outcomes after a distal radius fracture in adults: a 3-4 years follow-up.	na	#1	62	272	203	69			0.88
wrist fracture	S52	31169572	10.2106/JBJS.18.00768	Saving	J Bone Joint Surg Am	The Journal of bone and joint surgery. American volume	24	12	2019	Nonoperative Treatment Compared with Volar Locking Plate Fixation for Dorsally Displaced Distal Radial Fractures in the Elderly: A Randomized Controlled Trial.	Case Control	#1		64	56	8			0.765	0.214
wrist fracture	S52	31169572	10.2106/JBJS.18.00768	Saving	J Bone Joint Surg Am	The Journal of bone and joint surgery. American volume	24	12	2019	Nonoperative Treatment Compared with Volar Locking Plate Fixation for Dorsally Displaced Distal Radial Fractures in the Elderly: A Randomized Controlled Trial.	Case Control	#2		58	55	3			0.794	0.24
wrist fracture	S52	31274718	10.2106/JBJS.18.00984	Rundgren	J Bone Joint Surg Am	The Journal of bone and joint surgery. American volume	20	1	2020	Regional or General Anesthesia in the Surgical Treatment of Distal Radial Fractures: A Randomized Clinical Trial.	Case Control	#1	55	44	33	11			0.9	0.2
wrist fracture	S52	31274718	10.2106/JBJS.18.00984	Rundgren	J Bone Joint Surg Am	The Journal of bone and joint surgery. American volume	20	1	2020	Regional or General Anesthesia in the Surgical Treatment of Distal Radial Fractures: A Randomized Clinical Trial.	Case Control	#2	55	44	34	10			0.9	0.21
wrist fracture	S52	31362548	10.1302/0301-620X.101B8.BJJ-2018-1285.R1	Costa	Bone Joint J	The bone &amp; joint journal	12	8	2019	Percutaneous fixation with Kirschner wires versus volar locking-plate fixation in adults with dorsally displaced fracture of distal radius: five-year follow-up of a randomized controlled trial.	Case Control	#1	59.1	217	179	38	0.93	0.16	0.89	0.17
wrist fracture	S52	31362548	10.1302/0301-620X.101B8.BJJ-2018-1285.R1	Costa	Bone Joint J	The bone &amp; joint journal	12	8	2019	Percutaneous fixation with Kirschner wires versus volar locking-plate fixation in adults with dorsally displaced fracture of distal radius: five-year follow-up of a randomized controlled trial.	Case Control	#2	58.3	231	194	37	0.93	0.17	0.84	0.2
wrist fracture	S52	34651093	10.2106/JBJS.OA.21.00068	Eikrem	JB JS Open Access	JB &amp; JS open access	27	4	2022	Volar Locking Plate Versus Dorsal Locking Nail-Plate Fixation for Dorsally Displaced Unstable Extra-Articular Distal Radial Fractures: Functional and Radiographic Results from a Randomized Controlled Trial.	Case Control	#1	66.5	60	53	7			0.9	0.15
wrist fracture	S52	34651093	10.2106/JBJS.OA.21.00068	Eikrem	JB JS Open Access	JB &amp; JS open access	27	4	2022	Volar Locking Plate Versus Dorsal Locking Nail-Plate Fixation for Dorsally Displaced Unstable Extra-Articular Distal Radial Fractures: Functional and Radiographic Results from a Randomized Controlled Trial.	Case Control	#2	66.9	60	56	4			0.88	0.14
hip fracture	S72	12113394	10.1023/a:1015632114068	Tidermark	Qual Life Res	Quality of life research : an international journal of quality of life aspects of treatment, care and rehabilitation	2	8	2002	Femoral neck fractures in the elderly: functional outcome and quality of life according to EuroQol.	Cohort	#1	79.9	67	51	16	0.78	0.21	0.51	0.36
hip fracture	S72	12729114	10.1302/0301-620x.85b3.13609	Tidermark	J Bone Joint Surg Br	The Journal of bone and joint surgery. British volume	29	5	2003	Internal fixation compared with total hip replacement for displaced femoral neck fractures in the elderly. A randomised, controlled trial.	Case Control	#1	79.2	49	40	9	0.8	0.22	0.69	0.28
hip fracture	S72	12729114	10.1302/0301-620x.85b3.13609	Tidermark	J Bone Joint Surg Br	The Journal of bone and joint surgery. British volume	29	5	2003	Internal fixation compared with total hip replacement for displaced femoral neck fractures in the elderly. A randomised, controlled trial.	Case Control	#2	81.4	53	42	11	0.84	0.13	0.62	0.24
hip fracture	S72	14651424	10.1023/a:1026193812514	Tidermark	Qual Life Res	Quality of life research : an international journal of quality of life aspects of treatment, care and rehabilitation	28	1	2004	Responsiveness of the EuroQol (EQ 5-D) and the SF-36 in elderly patients with displaced femoral neck fractures.	Case Control	#1	79.2	48	39	9	0.82	0.19	0.73	0.2
hip fracture	S72	14651424	10.1023/a:1026193812514	Tidermark	Qual Life Res	Quality of life research : an international journal of quality of life aspects of treatment, care and rehabilitation	28	1	2004	Responsiveness of the EuroQol (EQ 5-D) and the SF-36 in elderly patients with displaced femoral neck fractures.	Case Control	#2	80.8	47	38	9	0.85	0.12	0.6	0.22
hip fracture	S72	16929442	10.1080/17453670610012728	Blomfeldt	Acta Orthop	Acta orthopaedica	16	10	2006	Displaced femoral neck fracture: comparison of primary total hip replacement with secondary replacement after failed internal fixation: a 2-year follow-up of 84 patients.	Case Control	#1	80	41	38	3	0.86		0.63	0.2
hip fracture	S72	16929442	10.1080/17453670610012728	Blomfeldt	Acta Orthop	Acta orthopaedica	16	10	2006	Displaced femoral neck fracture: comparison of primary total hip replacement with secondary replacement after failed internal fixation: a 2-year follow-up of 84 patients.	Case Control	#2	79	43	37	6	0.81		0.7	0.28
hip fracture	S72	18656868	10.1016/j.injury.2008.03.027	Frihagen	Injury	Injury	17	11	2008	Outcome after femoral neck fractures: a comparison of Harris Hip Score, Eq-5d and Barthel Index.	Case Control	#1	82.8	222	165	57			0.57	0.3
hip fracture	S72	18656868	10.1016/j.injury.2008.03.027	Frihagen	Injury	Injury	17	11	2008	Outcome after femoral neck fractures: a comparison of Harris Hip Score, Eq-5d and Barthel Index.	Case Control	#2		0					0.63	0.3
hip fracture	S72	18839364	10.1080/17453670810016597	Gjertsen	Acta Orthop	Acta orthopaedica	9	10	2008	Patient satisfaction, pain, and quality of life 4 months after displaced femoral neck fractures: a comparison of 663 fractures treated with internal fixation and 906 with bipolar hemiarthroplasty reported to the Norwegian Hip Fracture Register.	Cohort	#1	82.6	906	734	172	0.69		0.51
hip fracture	S72	18839364	10.1080/17453670810016597	Gjertsen	Acta Orthop	Acta orthopaedica	9	10	2008	Patient satisfaction, pain, and quality of life 4 months after displaced femoral neck fractures: a comparison of 663 fractures treated with internal fixation and 906 with bipolar hemiarthroplasty reported to the Norwegian Hip Fracture Register.	Cohort	#2	82	663	497	166	0.68		0.42
hip fracture	S72	19104302	10.1097/BOT.0b013e318191f5e4	Ekström	J Orthop Trauma	Journal of orthopaedic trauma	5	2	2009	Quality of life after a stable trochanteric fracture--a prospective cohort study on 148 patients.	Cohort	#1	33.2	148	109	39	0.69	0.29	0.66	0.31
hip fracture	S72	19232590	10.1016/j.injury.2008.09.010	Ekström	Injury	Injury	12	2	2010	Quality of life after a subtrochanteric fracture: a prospective cohort study on 87 elderly patients.	Cohort	#1	82.5	87	65	22	0.73		0.52
hip fracture	S72	19464681	10.1016/j.injury.2009.01.009	Barnett	Injury	Injury	9	7	2010	Large diameter femoral head uncemented total hip replacement to treat fractured neck of femur.	Cohort	#1	72.1	46	33	13	0.97		0.83
hip fracture	S72	19714486	10.1007/s11136-009-9531-x	Enocson	Qual Life Res	Quality of life research : an international journal of quality of life aspects of treatment, care and rehabilitation	13	4	2010	Quality of life after dislocation of hip arthroplasty: a prospective cohort study on 319 patients with femoral neck fractures with a one-year follow-up.	Cohort	#1	84.5	13	11	2	0.63	0.27	0.27	0.28
hip fracture	S72	19714486	10.1007/s11136-009-9531-x	Enocson	Qual Life Res	Quality of life research : an international journal of quality of life aspects of treatment, care and rehabilitation	13	4	2010	Quality of life after dislocation of hip arthroplasty: a prospective cohort study on 319 patients with femoral neck fractures with a one-year follow-up.	Cohort	#2	82.3	298	240	58	0.71	0.28	0.58	0.33
hip fracture	S72	19714486	10.1007/s11136-009-9531-x	Enocson	Qual Life Res	Quality of life research : an international journal of quality of life aspects of treatment, care and rehabilitation	13	4	2010	Quality of life after dislocation of hip arthroplasty: a prospective cohort study on 319 patients with femoral neck fractures with a one-year follow-up.	Cohort	#3	80.1	8	6	2	0.62	0.28	0.58	0.27
hip fracture	S72	20194320	10.2106/JBJS.H.01750	Gjertsen	J Bone Joint Surg Am	The Journal of bone and joint surgery. American volume	15	4	2010	Internal screw fixation compared with bipolar hemiarthroplasty for treatment of displaced femoral neck fractures in elderly patients.	Cohort	#1	81.6	403	304	99	0.72	0.26	0.51	0.31
hip fracture	S72	20194320	10.2106/JBJS.H.01750	Gjertsen	J Bone Joint Surg Am	The Journal of bone and joint surgery. American volume	15	4	2010	Internal screw fixation compared with bipolar hemiarthroplasty for treatment of displaced femoral neck fractures in elderly patients.	Cohort	#2	82.2	628	500	128	0.74	0.26	0.6	0.32
hip fracture	S72	21368076	10.2106/JBJS.J.00474	Hedbeck	J Bone Joint Surg Am	The Journal of bone and joint surgery. American volume	22	4	2011	Comparison of bipolar hemiarthroplasty with total hip arthroplasty for displaced femoral neck fractures: a concise four-year follow-up of a randomized trial.	Case Control	#1	80.5	60	47	13	0.8	0.17	0.57
hip fracture	S72	21368076	10.2106/JBJS.J.00474	Hedbeck	J Bone Joint Surg Am	The Journal of bone and joint surgery. American volume	22	4	2011	Comparison of bipolar hemiarthroplasty with total hip arthroplasty for displaced femoral neck fractures: a concise four-year follow-up of a randomized trial.	Case Control	#2	80.7	60	54	6	0.8	0.21	0.68
hip fracture	S72	21997224	10.1007/s00198-011-1772-1	Waaler Bjørnelv	Osteoporos Int	Osteoporosis international : a journal established as result of cooperation between the European Foundation for Osteoporosis and the National Osteoporosis Foundation of the USA	1	8	2012	Hemiarthroplasty compared to internal fixation with percutaneous cannulated screws as treatment of displaced femoral neck fractures in the elderly: cost-utility analysis performed alongside a randomized, controlled trial.	Case Control	#1		80	57	23			0.56	0.33
hip fracture	S72	21997224	10.1007/s00198-011-1772-1	Waaler Bjørnelv	Osteoporos Int	Osteoporosis international : a journal established as result of cooperation between the European Foundation for Osteoporosis and the National Osteoporosis Foundation of the USA	1	8	2012	Hemiarthroplasty compared to internal fixation with percutaneous cannulated screws as treatment of displaced femoral neck fractures in the elderly: cost-utility analysis performed alongside a randomized, controlled trial.	Case Control	#2	82	86	67	19			0.44	0.36
hip fracture	S72	22702238	10.1111/j.1532-5415.2012.04033.x	Beaupre	J Am Geriatr Soc	Journal of the American Geriatrics Society	25	9	2012	Recovery of function following a hip fracture in geriatric ambulatory persons living in nursing homes: prospective cohort study.	Cohort	#1	86.9	60	42	18	0.62	0.2	0.42	0.3
hip fracture	S72	22710885	10.1007/s00402-012-1568-6	Miedel	Arch Orthop Trauma Surg	Archives of orthopaedic and trauma surgery	28	12	2012	Musculoskeletal function and quality of life after an unstable trochanteric fracture treated with the trochanteric gamma nail.	Cohort	#1	84.3	117	86	31	0.79	0.21	0.51
hip fracture	S72	23122996	10.1016/j.injury.2012.10.003	Ekstr&#xf6;m	Injury	Injury	13	1	2014	Health related quality of life, reoperation rate and function in patients with diabetes mellitus and hip fracture--a 2 year follow-up study.	Cohort	#1	81.2	1899	1385	514	0.67		0.51
hip fracture	S72	23176260	10.1186/1756-0500-5-651	Buecking	BMC Res Notes	BMC research notes	30	5	2013	Use of the Gamma3&#x2122; nail in a teaching hospital for trochanteric fractures: mechanical complications, functional outcomes, and quality of life.	Cohort	#1	81	90	69	21			0.66	0.41
hip fracture	S72	23305689	10.1016/j.injury.2012.12.010	Matre	Injury	Injury	13	1	2014	Sliding hip screw versus IM nail in reverse oblique trochanteric and subtrochanteric fractures. A study of 2716 patients in the Norwegian Hip Fracture Register.	na	#1	79.1	1792	1358	434	0.71	0.39	0.6
hip fracture	S72	23305689	10.1016/j.injury.2012.12.010	Matre	Injury	Injury	13	1	2014	Sliding hip screw versus IM nail in reverse oblique trochanteric and subtrochanteric fractures. A study of 2716 patients in the Norwegian Hip Fracture Register.	na	#2	79.6	934	695	239	0.71	0.33	0.6
hip fracture	S72	23306819	10.1007/s00198-012-2240-2	Borgström	Osteoporos Int	Osteoporosis international : a journal established as result of cooperation between the European Foundation for Osteoporosis and the National Osteoporosis Foundation of the USA	13	8	2013	The International Costs and Utilities Related to Osteoporotic Fractures Study (ICUROS)--quality of life during the first 4 months after fracture.	Cohort	#1	80.4	46	36	10	0.66	0.35	0.64	0.2
hip fracture	S72	23306819	10.1007/s00198-012-2240-2	Borgström	Osteoporos Int	Osteoporosis international : a journal established as result of cooperation between the European Foundation for Osteoporosis and the National Osteoporosis Foundation of the USA	13	8	2013	The International Costs and Utilities Related to Osteoporotic Fractures Study (ICUROS)--quality of life during the first 4 months after fracture.	Cohort	#2	77.6	197	154	43	0.79	0.21	0.57	0.28
hip fracture	S72	23306819	10.1007/s00198-012-2240-2	Borgström	Osteoporos Int	Osteoporosis international : a journal established as result of cooperation between the European Foundation for Osteoporosis and the National Osteoporosis Foundation of the USA	13	8	2013	The International Costs and Utilities Related to Osteoporotic Fractures Study (ICUROS)--quality of life during the first 4 months after fracture.	Cohort	#3	68.9	218	152	66	0.71	0.23	0.43	0.34
hip fracture	S72	23306819	10.1007/s00198-012-2240-2	Borgström	Osteoporos Int	Osteoporosis international : a journal established as result of cooperation between the European Foundation for Osteoporosis and the National Osteoporosis Foundation of the USA	13	8	2013	The International Costs and Utilities Related to Osteoporotic Fractures Study (ICUROS)--quality of life during the first 4 months after fracture.	Cohort	#4	74.9	34	27	7	0.8	0.16	0.36	0.26
hip fracture	S72	23306819	10.1007/s00198-012-2240-2	Borgström	Osteoporos Int	Osteoporosis international : a journal established as result of cooperation between the European Foundation for Osteoporosis and the National Osteoporosis Foundation of the USA	13	8	2013	The International Costs and Utilities Related to Osteoporotic Fractures Study (ICUROS)--quality of life during the first 4 months after fracture.	Cohort	#5	79.4	112	107	5	0.85	0.24	0.45	0.27
hip fracture	S72	23306819	10.1007/s00198-012-2240-2	Borgström	Osteoporos Int	Osteoporosis international : a journal established as result of cooperation between the European Foundation for Osteoporosis and the National Osteoporosis Foundation of the USA	13	8	2013	The International Costs and Utilities Related to Osteoporotic Fractures Study (ICUROS)--quality of life during the first 4 months after fracture.	Cohort	#6	78.8	44	36	8	0.64	0.31	0.46	0.3
hip fracture	S72	23306819	10.1007/s00198-012-2240-2	Borgström	Osteoporos Int	Osteoporosis international : a journal established as result of cooperation between the European Foundation for Osteoporosis and the National Osteoporosis Foundation of the USA	13	8	2013	The International Costs and Utilities Related to Osteoporotic Fractures Study (ICUROS)--quality of life during the first 4 months after fracture.	Cohort	#7	76.2	266	202	64	0.75	0.29	0.65	0.29
hip fracture	S72	23306819	10.1007/s00198-012-2240-2	Borgström	Osteoporos Int	Osteoporosis international : a journal established as result of cooperation between the European Foundation for Osteoporosis and the National Osteoporosis Foundation of the USA	13	8	2013	The International Costs and Utilities Related to Osteoporotic Fractures Study (ICUROS)--quality of life during the first 4 months after fracture.	Cohort	#8	77.5	355	280	75	0.8	0.24	0.62	0.24
hip fracture	S72	23515127	10.1097/BOT.0b013e318291f544	Hedbeck	J Orthop Trauma	Journal of orthopaedic trauma	22	7	2014	Internal fixation versus cemented hemiarthroplasty for displaced femoral neck fractures in patients with severe cognitive dysfunction: a randomized controlled trial.	Case Control	#1	83.8	30	25	5	0.32	0.23	0.11	0.16
hip fracture	S72	23515127	10.1097/BOT.0b013e318291f544	Hedbeck	J Orthop Trauma	Journal of orthopaedic trauma	22	7	2014	Internal fixation versus cemented hemiarthroplasty for displaced femoral neck fractures in patients with severe cognitive dysfunction: a randomized controlled trial.	Case Control	#2	85.2	30	24	6	0.39	0.21	0.25	0.2
hip fracture	S72	23783644	10.1007/s00198-013-2415-5	Buecking	Osteoporos Int	Osteoporosis international : a journal established as result of cooperation between the European Foundation for Osteoporosis and the National Osteoporosis Foundation of the USA	18	5	2015	What determines health-related quality of life in hip fracture patients at the end of acute care?--a prospective observational study.	Cohort	#1	81	502	209	293	0.71	0.29	0.46	0.33
hip fracture	S72	24081667	10.1007/s11999-013-3308-9	Langslet	Clin Orthop Relat Res	Clinical orthopaedics and related research	2	5	2014	Cemented versus uncemented hemiarthroplasty for displaced femoral neck fractures: 5-year followup of a randomized trial.	Case Control	#1	83.4	112	87	25			0.64	0.35
hip fracture	S72	24081667	10.1007/s11999-013-3308-9	Langslet	Clin Orthop Relat Res	Clinical orthopaedics and related research	2	5	2014	Cemented versus uncemented hemiarthroplasty for displaced femoral neck fractures: 5-year followup of a randomized trial.	Case Control	#2	83	108	80	28			0.73	0.25
hip fracture	S72	24122045	10.1007/s00264-013-2117-9	Inngul	Int Orthop	International orthopaedics	30	9	2014	Unipolar hemiarthroplasty versus bipolar hemiarthroplasty in patients with displaced femoral neck fractures: a four-year follow-up of a randomised controlled trial.	Case Control	#1	87.4	60	49	11	0.8	0.21	0.59	0.27
hip fracture	S72	24122045	10.1007/s00264-013-2117-9	Inngul	Int Orthop	International orthopaedics	30	9	2014	Unipolar hemiarthroplasty versus bipolar hemiarthroplasty in patients with displaced femoral neck fractures: a four-year follow-up of a randomised controlled trial.	Case Control	#2	85.5	60	42	18	0.81	0.21	0.7	0.26
hip fracture	S72	24318319	10.1007/s00264-013-2196-7	Aktselis	Int Orthop	International orthopaedics	17	9	2014	Prospective randomised controlled trial of an intramedullary nail versus a sliding hip screw for intertrochanteric fractures of the femur.	Case Control	#1	82.9	36	28	8	0.92	0.14	0.9	0.16
hip fracture	S72	24318319	10.1007/s00264-013-2196-7	Aktselis	Int Orthop	International orthopaedics	17	9	2014	Prospective randomised controlled trial of an intramedullary nail versus a sliding hip screw for intertrochanteric fractures of the femur.	Case Control	#2	83.1	35	28	7	0.9	0.14	0.78	0.27
hip fracture	S72	24648420	10.1302/2046-3758.33.2000250	Parsons	Bone Joint Res	Bone &amp; joint research	20	3	2014	Outcome assessment after hip fracture: is EQ-5D the answer?	Cohort	#1	83.6	240	180	60	0.55	0.34	0.44	0.39
hip fracture	S72	24648420	10.1302/2046-3758.33.2000250	Parsons	Bone Joint Res	Bone &amp; joint research	20	3	2014	Outcome assessment after hip fracture: is EQ-5D the answer?	Case Control	#2	83.1	225	160	65	0.66	0.32	0.57	0.34
hip fracture	S72	25792491	10.1007/s00198-015-3088-z	Abimanyi-Ochom	Osteoporos Int	Osteoporosis international : a journal established as result of cooperation between the European Foundation for Osteoporosis and the National Osteoporosis Foundation of the USA	16	5	2016	Changes in quality of life associated with fragility fractures: Australian arm of the International Cost and Utility Related to Osteoporotic Fractures Study (AusICUROS).	Cohort	#2	77.8	224	170	54	0.84	0.2	0.73	0.25
hip fracture	S72	27206260	10.1097/BOT.0000000000000532	Sayed-Noor	J Orthop Trauma	Journal of orthopaedic trauma	17	3	2017	Abductor Muscle Function and Trochanteric Tenderness After Hemiarthroplasty for Femoral Neck Fracture.	Cohort	#1	82.7	24	19	5	0.89	0.14	0.81	0.22
hip fracture	S72	27206260	10.1097/BOT.0000000000000532	Sayed-Noor	J Orthop Trauma	Journal of orthopaedic trauma	17	3	2017	Abductor Muscle Function and Trochanteric Tenderness After Hemiarthroplasty for Femoral Neck Fracture.	Cohort	#2	83.4	24	20	4	0.87	0.18	0.71	0.33
hip fracture	S72	27282691	10.1016/j.injury.2016.05.021	Honkavaara	Injury	Injury	11	9	2017	Good responsiveness with EuroQol 5-Dimension questionnaire and Short Form (36) Health Survey in 20-69 years old patients with a femoral neck fracture: A 2-year prospective follow-up study in 182 patients.	Cohort	#1	57	182	97	85	0.9	0.11	0.83	0.15
hip fracture	S72	27707828	10.1136/bmjopen-2016-012422	Williams	BMJ Open	BMJ open	6	12	2017	Fracture in the Elderly Multidisciplinary Rehabilitation (FEMuR): a phase II randomised feasibility study of a multidisciplinary rehabilitation package following hip fracture.	Case Control	#1	78	32	23	9	0.66	0.27	0.6	0.27
hip fracture	S72	27707828	10.1136/bmjopen-2016-012422	Williams	BMJ Open	BMJ open	6	12	2017	Fracture in the Elderly Multidisciplinary Rehabilitation (FEMuR): a phase II randomised feasibility study of a multidisciplinary rehabilitation package following hip fracture.	Case Control	#2	80.9	29	23	6	0.5	0.26	0.37	0.43
hip fracture	S72	27796582	10.1007/s00590-016-1873-9	Mukka	Eur J Orthop Surg Traumatol	European journal of orthopaedic surgery &amp; traumatology : orthopedie traumatologie	10	4	2018	The influence of cognitive status on outcome and walking ability after hemiarthroplasty for femoral neck fracture: a prospective cohort study.	Cohort	#1	84.9	58	37	21	0.62	0.33	0.46
hip fracture	S72	27796582	10.1007/s00590-016-1873-9	Mukka	Eur J Orthop Surg Traumatol	European journal of orthopaedic surgery &amp; traumatology : orthopedie traumatologie	10	4	2018	The influence of cognitive status on outcome and walking ability after hemiarthroplasty for femoral neck fracture: a prospective cohort study.	Cohort	#2	84.2	130	94	36	0.84	0.23	0.7
hip fracture	S72	27805460	10.1080/17453674.2016.1250480	Kristensen	Acta Orthop	Acta orthopaedica	16	2	2017	Posterior approach compared to direct lateral approach resulted in better patient-reported outcome after hemiarthroplasty for femoral neck fracture.	Cohort	#1	83	18918	13770	5148			0.61
hip fracture	S72	27805460	10.1080/17453674.2016.1250480	Kristensen	Acta Orthop	Acta orthopaedica	16	2	2017	Posterior approach compared to direct lateral approach resulted in better patient-reported outcome after hemiarthroplasty for femoral neck fracture.	Cohort	#2	83	1990	1424	566			0.66
hip fracture	S72	27882528	10.1007/s40258-016-0293-7	Ratcliffe	Appl Health Econ Health Policy	Applied health economics and health policy	9	4	2018	An Empirical Comparison of the EQ-5D-5L, DEMQOL-U and DEMQOL-Proxy-U in a Post-Hospitalisation Population of Frail Older People Living in Residential Aged Care.	Case Control	#1	88.6	240	178	62	0.21	0.19	0.45	0.38
hip fracture	S72	27967333	10.1080/17453674.2016.1262687	Chammout	Acta Orthop	Acta orthopaedica	17	4	2017	More complications with uncemented than cemented femoral stems in total hip replacement for displaced femoral neck fractures in the elderly.	Case Control	#1	72	34	22	12	0.9	0.3	0.7	0.3
hip fracture	S72	27967333	10.1080/17453674.2016.1262687	Chammout	Acta Orthop	Acta orthopaedica	17	4	2017	More complications with uncemented than cemented femoral stems in total hip replacement for displaced femoral neck fractures in the elderly.	Case Control	#2	73	35	25	10	0.8	0.3	0.8	0.2
hip fracture	S72	28244909	10.2106/JBJS.16.00087	Eliezer	J Bone Joint Surg Am	The Journal of bone and joint surgery. American volume	8	3	2017	Predictors of Reoperation for Adult Femoral Shaft Fractures Managed Operatively in a Sub-Saharan Country.	Cohort	#1	31.6	270	40	230	0.996	0.03	0.94	0.12
hip fracture	S72	28555367	10.1007/s00402-017-2722-y	Codesido	Arch Orthop Trauma Surg	Archives of orthopaedic and trauma surgery	26	1	2018	Subtrochanteric fractures in elderly people treated with intramedullary fixation: quality of life and complications following open reduction and cerclage wiring versus closed reduction.	Cohort	#1	81.79	30	22	8	0.83		0.78
hip fracture	S72	28555367	10.1007/s00402-017-2722-y	Codesido	Arch Orthop Trauma Surg	Archives of orthopaedic and trauma surgery	26	1	2018	Subtrochanteric fractures in elderly people treated with intramedullary fixation: quality of life and complications following open reduction and cerclage wiring versus closed reduction.	Cohort	#2	84.3	60	51	9	0.85		0.67
hip fracture	S72	29106948	10.1016/j.injury.2017.10.028	Campenfeldt	Injury	Injury	15	8	2018	Good functional outcome but not regained health related quality of life in the majority of 20-69 years old patients with femoral neck fracture treated with internal fixation: A prospective 2-year follow-up study of 182 patients.	Cohort	#1	58	128	62	66	0.81	0.27	0.65	0.29
hip fracture	S72	29106948	10.1016/j.injury.2017.10.028	Campenfeldt	Injury	Injury	15	8	2018	Good functional outcome but not regained health related quality of life in the majority of 20-69 years old patients with femoral neck fracture treated with internal fixation: A prospective 2-year follow-up study of 182 patients.	Cohort	#2	57	54	35	19	0.88	0.18	0.74	0.28
hip fracture	S72	29292297	10.1302/2046-3758.71.BJR-2017-0199	Parsons	Bone Joint Res	Bone &amp; joint research	10	3	2021	Modelling and estimation of health-related quality of life after hip fracture: A re-analysis of data from a prospective cohort study.	Cohort	#1	82.7	456	346	110	0.58	0.339	0.45	0.464
hip fracture	S72	29589786	10.1302/0301-620X.100B3.BJJ-2017-0872.R2	Sims	Bone Joint J	The bone &amp; joint journal	9	4	2018	A randomized controlled trial comparing the Thompson hemiarthroplasty with the Exeter polished tapered stem and Unitrax modular head in the treatment of displaced intracapsular fractures of the hip: the WHiTE 3: HEMI Trial.	Case Control	#1	83.7	482	326	156			0.32	0.348
hip fracture	S72	29589786	10.1302/0301-620X.100B3.BJJ-2017-0872.R2	Sims	Bone Joint J	The bone &amp; joint journal	9	4	2018	A randomized controlled trial comparing the Thompson hemiarthroplasty with the Exeter polished tapered stem and Unitrax modular head in the treatment of displaced intracapsular fractures of the hip: the WHiTE 3: HEMI Trial.	Case Control	#2	83.9	482	326	156			0.38	0.358
hip fracture	S72	29674847	10.2147/CIA.S157671	Tabori-Jensen	Clin Interv Aging	Clinical interventions in aging	27	8	2018	Good function and high patient satisfaction at mean 2.8 years after dual mobility THA following femoral neck fracture: a cross-sectional study of 124 patients.	Cross-Sectional	#1	77.6	124	95	29			0.79	0.15
hip fracture	S72	29784501	10.1016/j.recot.2018.02.005	Codesido-Vilar	Rev Esp Cir Ortop Traumatol (Engl Ed)	Revista espanola de cirugia ortopedica y traumatologia (English ed.)	8	6	2021	Consequences of quality of reduction on osteosynthesis complications and quality of life in elderly patients with subtrochanteric fracture.	Cohort	#1	84.81	16	11	5	0.77		0.61
hip fracture	S72	29784501	10.1016/j.recot.2018.02.005	Codesido-Vilar	Rev Esp Cir Ortop Traumatol (Engl Ed)	Revista espanola de cirugia ortopedica y traumatologia (English ed.)	8	6	2021	Consequences of quality of reduction on osteosynthesis complications and quality of life in elderly patients with subtrochanteric fracture.	Cohort	#2	82.34	21	20	1	0.92		0.76
hip fracture	S72	29784501	10.1016/j.recot.2018.02.005	Codesido-Vilar	Rev Esp Cir Ortop Traumatol (Engl Ed)	Revista espanola de cirugia ortopedica y traumatologia (English ed.)	8	6	2021	Consequences of quality of reduction on osteosynthesis complications and quality of life in elderly patients with subtrochanteric fracture.	Cohort	#3	83.57	53	42	11	0.83		0.71
hip fracture	S72	30185193	10.1186/s12955-018-1005-9	Milte	Health Qual Life Outcomes	Health and quality of life outcomes	12	11	2018	Quality of life in older adults following a hip fracture: an empirical comparison of the ICECAP-O and the EQ-5D-3&#xa0;L instruments.	Cross-Sectional	#1	80.3	87	61	26			0.55	0.251
hip fracture	S72	30653043	10.2106/JBJS.18.00316	Dolatowski	J Bone Joint Surg Am	The Journal of bone and joint surgery. American volume	21	10	2019	Screw Fixation Versus Hemiarthroplasty for Nondisplaced Femoral Neck Fractures in Elderly Patients: A Multicenter Randomized Controlled Trial.	Case Control	#1	83.2	111	84	27	0.59	0.26	0.55	0.32
hip fracture	S72	30653043	10.2106/JBJS.18.00316	Dolatowski	J Bone Joint Surg Am	The Journal of bone and joint surgery. American volume	21	10	2019	Screw Fixation Versus Hemiarthroplasty for Nondisplaced Femoral Neck Fractures in Elderly Patients: A Multicenter Randomized Controlled Trial.	Case Control	#2	83.1	108	73	35	0.69	0.27	0.65	0.25
hip fracture	S72	31028625	10.1007/s40520-019-01207-5	Kelly-Pettersson	Aging Clin Exp Res	Aging clinical and experimental research	16	6	2020	The influence of depression on patient-reported outcomes for hip-fracture patients 1&#xa0;year after surgery: a prospective cohort study.	Cohort	#1	76.5	127	89	38	0.85	0.23	0.74	0.26
hip fracture	S72	31061043	10.1136/bmjopen-2018-026810	Griffin	BMJ Open	BMJ open	3	6	2020	Intramedullary nails versus distal locking plates for fracture of the distal femur: results from the Trial of Acute Femoral Fracture Fixation (TrAFFix) randomised feasibility study and process evaluation.	Case Control	#1	78.7	12	3	9	0.56	0.22	0.37	0.41
hip fracture	S72	31061043	10.1136/bmjopen-2018-026810	Griffin	BMJ Open	BMJ open	3	6	2020	Intramedullary nails versus distal locking plates for fracture of the distal femur: results from the Trial of Acute Femoral Fracture Fixation (TrAFFix) randomised feasibility study and process evaluation.	Case Control	#2	70.1	11	4	7	0.59	0.29	0.38	0.36
hip fracture	S72	31122743	10.1016/j.injury.2019.05.002	Jobory	Injury	Injury	24	2	2020	Hip precautions not meaningful after hemiarthroplasty due to hip fracture. Cluster-randomized study of 394 patients operated with direct anterolateral approach.	Case Control	#1	83.6	168	117	51	0.58	0.34	0.5	0.32
hip fracture	S72	31122743	10.1016/j.injury.2019.05.002	Jobory	Injury	Injury	24	2	2020	Hip precautions not meaningful after hemiarthroplasty due to hip fracture. Cluster-randomized study of 394 patients operated with direct anterolateral approach.	Case Control	#2	85.2	226	144	82	0.62	0.32	0.52	0.31
hip fracture	S72	31338971	10.1111/os.12503	Dong	Orthop Surg	Orthopaedic surgery	6	2	2020	Comparison of Transverse Cancellous Lag Screw and Ordinary Cannulated Screw Fixations in Treatment of Vertical Femoral Neck Fractures.	na	#1	56.3	32	10	22	0.83	0.15	0.65	0.2
hip fracture	S72	31338971	10.1111/os.12503	Dong	Orthop Surg	Orthopaedic surgery	6	2	2020	Comparison of Transverse Cancellous Lag Screw and Ordinary Cannulated Screw Fixations in Treatment of Vertical Femoral Neck Fractures.	na	#2	55.7	30	12	18	0.85	0.12	0.71	0.23
hip fracture	S72	31435743	10.1007/s11657-019-0642-x	Hack	Arch Osteoporos	Archives of osteoporosis	1	5	2020	What are the influencing factors in self-rated health status after hip fracture? A prospective study on 402 patients.	Cohort	#1	81	402	293	109	0.71	0.29	0.63	0.34
hip fracture	S72	31549959	10.3310/hta23510	Griffin	Health Technol Assess	Health technology assessment (Winchester, England)	2	10	2020	Retrograde intramedullary nail fixation compared with fixed-angle plate fixation for fracture of the distal femur: the TrAFFix feasibility RCT.	Case Control	#1	70.1	11	7	4	0.59	0.29	0.38	0.36
hip fracture	S72	31549959	10.3310/hta23510	Griffin	Health Technol Assess	Health technology assessment (Winchester, England)	2	10	2020	Retrograde intramedullary nail fixation compared with fixed-angle plate fixation for fracture of the distal femur: the TrAFFix feasibility RCT.	Case Control	#2	78.7	9		9	0.56	0.22	0.37	0.41
hip fracture	S72	32124066	10.1007/s11657-020-0699-6	Lesnyak	Arch Osteoporos	Archives of osteoporosis	16	9	2020	Quality of life after fragility fracture in the Russian Federation: results from the Russian arm of the International Cost and Utility Related to Osteoporotic Fractures Study (ICUROS).	Cohort	#1	61.9	214	166	48	0.87	0.18	0.81	0.26
hip fracture	S72	32124066	10.1007/s11657-020-0699-6	Lesnyak	Arch Osteoporos	Archives of osteoporosis	16	9	2020	Quality of life after fragility fracture in the Russian Federation: results from the Russian arm of the International Cost and Utility Related to Osteoporotic Fractures Study (ICUROS).	Cohort	#2	68.7	223	156	67	0.73	0.27	0.64	0.53
hip fracture	S72	32124066	10.1007/s11657-020-0699-6	Lesnyak	Arch Osteoporos	Archives of osteoporosis	16	9	2020	Quality of life after fragility fracture in the Russian Federation: results from the Russian arm of the International Cost and Utility Related to Osteoporotic Fractures Study (ICUROS).	Cohort	#3	62.3	237	205	32	0.9	0.18	0.89	0.22
hip fracture	S72	32124066	10.1007/s11657-020-0699-6	Lesnyak	Arch Osteoporos	Archives of osteoporosis	16	9	2020	Quality of life after fragility fracture in the Russian Federation: results from the Russian arm of the International Cost and Utility Related to Osteoporotic Fractures Study (ICUROS).	Cohort	#4	65.4	166	131	35	0.85	0.26	0.77	0.26
hip fracture	S72	32201118	10.1016/j.injury.2020.03.002	Liu	Injury	Injury	10	3	2021	Internal fixation versus hemiarthroplasty for displaced femoral neck fractures in the elderly: A cost-effectiveness analysis.	na	#1	78.1	63	47	16	0.85	0.11	0.71	0.13
hip fracture	S72	32201118	10.1016/j.injury.2020.03.002	Liu	Injury	Injury	10	3	2021	Internal fixation versus hemiarthroplasty for displaced femoral neck fractures in the elderly: A cost-effectiveness analysis.	na	#2	76.2	58	38	20	0.87	0.1	0.69	0.12
hip fracture	S72	32413174	10.1111/jgs.16535	Wei	J Am Geriatr Soc	Journal of the American Geriatrics Society	10	3	2021	Conservative vs Surgical Treatment of Impacted Femoral Neck Fracture in Patients 75&#x2009;Years and Older.	Case Control	#1	83.48	51	37	14	0.76	0.21	0.71	0.23
hip fracture	S72	32413174	10.1111/jgs.16535	Wei	J Am Geriatr Soc	Journal of the American Geriatrics Society	10	3	2021	Conservative vs Surgical Treatment of Impacted Femoral Neck Fracture in Patients 75&#x2009;Years and Older.	Case Control	#2	82.02	52	37	15	0.75	0.17	0.72	0.22
hip fracture	S72	32413174	10.1111/jgs.16535	Wei	J Am Geriatr Soc	Journal of the American Geriatrics Society	10	3	2021	Conservative vs Surgical Treatment of Impacted Femoral Neck Fracture in Patients 75&#x2009;Years and Older.	Case Control	#3	82.59	51	38	13	0.78	0.23	0.71	0.25
hip fracture	S72	32527237	10.1186/s12891-020-03392-1	Werner	BMC Musculoskelet Disord	BMC musculoskeletal disorders	15	3	2021	Orthogeriatric co-management for proximal femoral fractures. Can two additions make a big difference?	Cohort	#1	84.73	103	72	31			0.41	0.3
hip fracture	S72	32527237	10.1186/s12891-020-03392-1	Werner	BMC Musculoskelet Disord	BMC musculoskeletal disorders	15	3	2021	Orthogeriatric co-management for proximal femoral fractures. Can two additions make a big difference?	Cohort	#2	84.19	104	73	31			0.46	0.3
hip fracture	S72	32587793	10.7717/peerj.9215	Amarilla-Donoso	PeerJ	PeerJ	15	4	2022	Quality of life after hip fracture: a 12-month prospective study.	Cohort	#1	84.6	224	171	53	0.6	0.3	0.3	0.2
hip fracture	S72	32698707	10.1080/17453674.2020.1794430	Chokotho	Acta Orthop	Acta orthopaedica	10	2	2021	Outcome at 1 year in patients with femoral shaft fractures treated with intramedullary nailing or skeletal traction in a low-income country: a prospective observational study of 187 patients in Malawi.	Cohort	#1	38	54	12	42	0.95	0.3	0.91	0.35
hip fracture	S72	32698707	10.1080/17453674.2020.1794430	Chokotho	Acta Orthop	Acta orthopaedica	10	2	2021	Outcome at 1 year in patients with femoral shaft fractures treated with intramedullary nailing or skeletal traction in a low-income country: a prospective observational study of 187 patients in Malawi.	Cohort	#2	40	129	22	107	0.99	0.09	0.91	0.22
hip fracture	S72	32709227	10.1186/s12891-020-03521-w	Song	BMC Musculoskelet Disord	BMC musculoskeletal disorders	14	5	2021	Effects of delayed hip replacement on postoperative hip function and quality of life in elderly patients with femoral neck fracture.	Cohort	#1	70.6	47	17	30			0.95	0.07
hip fracture	S72	32709227	10.1186/s12891-020-03521-w	Song	BMC Musculoskelet Disord	BMC musculoskeletal disorders	14	5	2021	Effects of delayed hip replacement on postoperative hip function and quality of life in elderly patients with femoral neck fracture.	Cohort	#2	73	47	17	30			0.92	0.07
hip fracture	S72	33172433	10.1186/s12891-020-03749-6	Jiang	BMC Musculoskelet Disord	BMC musculoskeletal disorders	14	5	2021	Joint motion of bipolar hemiarthroplasty in routine hip functional movements: a dynamic motion study.	Cohort	#1	78.84	31	21	10			0.72	0.1
hip fracture	S72	33789474	10.1302/0301-620X.103B4.BJJ-2020-1603.R1	Masters	Bone Joint J	The bone &amp; joint journal	12	4	2021	A feasibility study of standard dressings versus negative-pressure wound therapy in the treatment of adult patients having surgical incisions for hip fractures: the WHISH randomized controlled trial.	Case Control	#1		230	168	62	0.73	0.27	0.48	0.37
hip fracture	S72	33789474	10.1302/0301-620X.103B4.BJJ-2020-1603.R1	Masters	Bone Joint J	The bone &amp; joint journal	12	4	2021	A feasibility study of standard dressings versus negative-pressure wound therapy in the treatment of adult patients having surgical incisions for hip fractures: the WHISH randomized controlled trial.	Case Control	#2		232	160	72	0.69	0.28	0.46	0.37
hip fracture	S72	33910513	10.1186/s12877-021-02227-5	Yoon	BMC Geriatr	BMC geriatrics	4	6	2021	Influence of comorbidities on functional outcomes in patients with surgically treated fragility hip fractures: a retrospective cohort study.	Cohort	#1	81.6	211	161	50			0.68	0.17
hip fracture	S72		10.1302/0301-620x.102b6.Bjj-2019-1491.R1	Coughlin		The Bone & Joint Journal	1	6	2020	Patient-reported outcomes in young patients with isolated fracture of the hip	Cohort	#1		72	38	34	0.872	0.262	0.664	0.334
hip fracture	S72		10.1007/s11657-008-0017-1	Sugeno		Archives of Osteoporosis	7	10	2008	Quality of life in postoperative Japanese hip fracture patients: a hospital-based prospective study	Cohort	#2	77.4	50	40	10	0.77	0.235	0.81	0.166
ankle fracture	S82	23570704	10.1016/j.injury.2013.02.019	Lewis	Injury	Injury	13	5	2014	Pilot study assessing functional outcome of tibial pilon fractures using the VSTORM method.	Cohort	#1	44	23	10	13			0.628
ankle fracture	S82	25792491	10.1007/s00198-015-3088-z	Abimanyi-Ochom	Osteoporos Int	Osteoporosis international : a journal established as result of cooperation between the European Foundation for Osteoporosis and the National Osteoporosis Foundation of the USA	16	5	2016	Changes in quality of life associated with fragility fractures: Australian arm of the International Cost and Utility Related to Osteoporotic Fractures Study (AusICUROS).	Cohort	#1	63.6	89	68	21	0.86	0.19	0.87	0.13
ankle fracture	S82	28734495	10.1016/j.injury.2017.07.008	Schmidmaier	Injury	Injury	26	6	2018	Clinical experiences in the use of a gentamicin-coated titanium nail in tibia fractures.	Cohort	#1	46.6	68	17	51			0.9	0.1
ankle fracture	S82	28734495	10.1016/j.injury.2017.07.008	Schmidmaier	Injury	Injury	26	6	2018	Clinical experiences in the use of a gentamicin-coated titanium nail in tibia fractures.	Cohort	#2	46.7	31	9	22			0.8	0.1
ankle fracture	S82	29785926	10.3310/hta22250	Costa	Health Technol Assess	Health technology assessment (Winchester, England)	9	4	2019	Intramedullary nail fixation versus locking plate fixation for adults with a fracture of the distal tibia: the UK FixDT RCT.	Case Control	#1	44.3	161	65	96	0.86	0.23	0.72	0.278
ankle fracture	S82	29785926	10.3310/hta22250	Costa	Health Technol Assess	Health technology assessment (Winchester, England)	9	4	2019	Intramedullary nail fixation versus locking plate fixation for adults with a fracture of the distal tibia: the UK FixDT RCT.	Case Control	#2	45.8	160	59	101	0.89	0.21	0.73	0.246
ankle fracture	S82	30106828	10.2106/JBJS.18.00635	Gardner	J Bone Joint Surg Am	The Journal of bone and joint surgery. American volume	20	9	2019	In Displaced Distal Tibial Fractures, Intramedullary Nail and Locking Plate Fixation Did Not Differ in Terms of 6-Month Disability.	Case Control	#1		0					0.62
ankle fracture	S82	30106828	10.2106/JBJS.18.00635	Gardner	J Bone Joint Surg Am	The Journal of bone and joint surgery. American volume	20	9	2019	In Displaced Distal Tibial Fractures, Intramedullary Nail and Locking Plate Fixation Did Not Differ in Terms of 6-Month Disability.	Case Control	#2	45	321	125	196			0.67
ankle fracture	S82	30727013	10.1055/s-0039-1677822	Evangelopoulos	J Knee Surg	The journal of knee surgery	28	9	2020	Medium-Term Results after Surgical Treatment of High-Energy Tibial Plateau Fractures.	Cohort	#1	47.6	22	12	10			0.617	0.28
ankle fracture	S82	31607441	10.1016/j.injury.2019.10.006	van Leeuwen	Injury	Injury	26	11	2020	Long-term outcome in operatively and non-operatively treated isolated type B fibula fractures.	Cohort	#1	56	99	65	34			0.9
ankle fracture	S82	31607441	10.1016/j.injury.2019.10.006	van Leeuwen	Injury	Injury	26	11	2020	Long-term outcome in operatively and non-operatively treated isolated type B fibula fractures.	Cohort	#2	61	130	71	59			0.8
ankle fracture	S82	31633643	10.1097/BOT.0000000000001559	Sanders	J Orthop Trauma	Journal of orthopaedic trauma	18	9	2020	Improved Reduction of the Tibiofibular Syndesmosis With TightRope Compared With Screw Fixation: Results of a Randomized Controlled Study.	Case Control	#1	38	53	15	38	0.96	0.09	0.91	0.21
ankle fracture	S82	31633643	10.1097/BOT.0000000000001559	Sanders	J Orthop Trauma	Journal of orthopaedic trauma	18	9	2020	Improved Reduction of the Tibiofibular Syndesmosis With TightRope Compared With Screw Fixation: Results of a Randomized Controlled Study.	Case Control	#2	41	50	11	39	0.97	0.09	0.88	0.12
ankle fracture	S82	31879482	10.1016/j.jor.2019.11.016	Bhullar	J Orthop	Journal of orthopaedics	1	1	2021	Local flaps vs. free flaps for complex lower limb fractures: Effect of flap choice on patient-reported outcomes.	Cohort	#1	36.7	17	1	16			0.525	0.274
ankle fracture	S82	31879482	10.1016/j.jor.2019.11.016	Bhullar	J Orthop	Journal of orthopaedics	1	1	2021	Local flaps vs. free flaps for complex lower limb fractures: Effect of flap choice on patient-reported outcomes.	Cohort	#2	48	23	8	15			0.709	0.267
ankle fracture	S82	32028315	10.2106/JBJS.19.00563	Haonga	J Bone Joint Surg Am	The Journal of bone and joint surgery. American volume	8	1	2021	Intramedullary Nailing Versus External Fixation in the Treatment of Open Tibial Fractures in Tanzania: Results of a Randomized Clinical Trial.	Case Control	#1	33.3	111	13	98			0.9	0.12
ankle fracture	S82	32028315	10.2106/JBJS.19.00563	Haonga	J Bone Joint Surg Am	The Journal of bone and joint surgery. American volume	8	1	2021	Intramedullary Nailing Versus External Fixation in the Treatment of Open Tibial Fractures in Tanzania: Results of a Randomized Clinical Trial.	Case Control	#2	31.8	110	19	91			0.91	0.12
ankle fracture	S82	32035704	10.1016/j.knee.2020.01.008	Elsoe	Knee	The Knee	28	10	2020	Presence of magnetic resonance imaging verified soft tissue injuries did not significantly affect the patient-reported outcome 12&#xa0;months following a lateral tibial plateau fracture: A 12-month prospective cohort study of 56 patients.	Cohort	#1	52.6	28	14	14			0.755
ankle fracture	S82	32035704	10.1016/j.knee.2020.01.008	Elsoe	Knee	The Knee	28	10	2020	Presence of magnetic resonance imaging verified soft tissue injuries did not significantly affect the patient-reported outcome 12&#xa0;months following a lateral tibial plateau fracture: A 12-month prospective cohort study of 56 patients.	Cohort	#2	60.8	28	19	9			0.648
ankle fracture	S82	32147141	10.1016/j.injury.2020.03.003	Ochen	Injury	Injury	5	2	2021	Long-term outcomes after open reduction and internal fixation of bicondylar tibial plateau fractures.	Cohort	#1	53	214	107	107			0.82	0.2
ankle fracture	S82	32604381	10.2106/JBJS.19.01381	van Gerven	J Bone Joint Surg Am	The Journal of bone and joint surgery. American volume	1	4	2021	Omitting Routine Radiography of Traumatic Ankle Fractures After Initial 2-Week Follow-up Does Not Affect Outcomes: The WARRIOR Trial: A Multicenter Randomized Controlled Trial.	Case Control	#1	47.7	128	59	69	1		1
ankle fracture	S82	32604381	10.2106/JBJS.19.01381	van Gerven	J Bone Joint Surg Am	The Journal of bone and joint surgery. American volume	1	4	2021	Omitting Routine Radiography of Traumatic Ankle Fractures After Initial 2-Week Follow-up Does Not Affect Outcomes: The WARRIOR Trial: A Multicenter Randomized Controlled Trial.	Case Control	#2	50.8	117	59	58	1		1
ankle fracture	S82	32675711	10.1097/BOT.0000000000001786	MacKenzie	J Orthop Trauma	Journal of orthopaedic trauma	21	6	2021	Long-Term Outcomes of Fasciotomy for Acute Compartment Syndrome After a Fracture of the Tibial Diaphysis.	Cohort	#1	34.2	41	9	32			0.681
ankle fracture	S82	32675711	10.1097/BOT.0000000000001786	MacKenzie	J Orthop Trauma	Journal of orthopaedic trauma	21	6	2021	Long-Term Outcomes of Fasciotomy for Acute Compartment Syndrome After a Fracture of the Tibial Diaphysis.	Cohort	#2	44.3	185	86	99			0.744
ankle fracture	S82	32951059	10.1007/s00402-020-03608-y	Larsen	Arch Orthop Trauma Surg	Archives of orthopaedic and trauma surgery	7	10	2021	Results following prolonged recovery show satisfactory functional and patient-reported outcome after intramedullary nailing of a tibial shaft fracture: a prospective 5-year follow-up cohort study.	Cohort	#1	46.3	29	11	18			0.864	0.15
ankle fracture	S82	33261616	10.1186/s12891-020-03827-9	Aydogan	BMC Musculoskelet Disord	BMC musculoskeletal disorders	14	5	2021	Outcomes of tissue reconstruction in distal lower leg fractures: a retrospective cohort study.	Cohort	#1	58	22	8	14			0.622	0.279
ankle fracture	S82	33425587	10.1097/GOX.0000000000003272	Holler	Plast Reconstr Surg Glob Open	Plastic and reconstructive surgery. Global open	19	4	2022	The Impact of Inadequate Soft-tissue Coverage following Severe Open Tibia Fractures in Tanzania.	Cohort	#1	36.1	7	4	3			0.71	0.09
ankle fracture	S82	34034772	10.1186/s13018-021-02473-8	Pham	J Orthop Surg Res	Journal of orthopaedic surgery and research	27	10	2021	Association of acute inflammatory cytokines, fracture malreduction, and functional outcome 12 months after intra-articular ankle fracture-a prospective cohort study of 46 patients with ankle fractures.	Cohort	#1	42.7	42	24	18			0.75	0.16
ankle fracture	S82	34326900	10.5005/jp-journals-10080-1506	Naude	Strategies Trauma Limb Reconstr	Strategies in trauma and limb reconstruction	25	4	2022	Functional Outcomes and Quality of Life Following Complex Tibial Fractures Treated with Circular External Fixation: A Comparison between Proximal, Midshaft, and Distal Tibial Fractures.	Cohort	#1	34.6	11	2	9			0.55	0.2
ankle fracture	S82	34326900	10.5005/jp-journals-10080-1506	Naude	Strategies Trauma Limb Reconstr	Strategies in trauma and limb reconstruction	25	4	2022	Functional Outcomes and Quality of Life Following Complex Tibial Fractures Treated with Circular External Fixation: A Comparison between Proximal, Midshaft, and Distal Tibial Fractures.	Cohort	#2	38.4	17	2	15			0.7	0.2
ankle fracture	S82	34326900	10.5005/jp-journals-10080-1506	Naude	Strategies Trauma Limb Reconstr	Strategies in trauma and limb reconstruction	25	4	2022	Functional Outcomes and Quality of Life Following Complex Tibial Fractures Treated with Circular External Fixation: A Comparison between Proximal, Midshaft, and Distal Tibial Fractures.	Cohort	#3	34.6	17	2	15			0.72	0.2
ankle fracture	S82	34420150	10.1007/s00590-021-03088-9	Brewer	Eur J Orthop Surg Traumatol	European journal of orthopaedic surgery &amp; traumatology : orthopedie traumatologie	8	9	2022	Fibula nail fixation in ankle fractures with significant soft tissue compromise: a retrospective cohort study.	Cohort	#1	59	19	9	10			0.649
