# Supplementary material for: Effects of medical interventions on health-related quality of life in chronic disease – systematic review and meta-analysis of the 19 most common diagnoses
Source: Front Public Health. 2024 Feb 6;12:1313685. doi: 10.3389/fpubh.2024.1313685 (PMC10878130; doi:10.3389/fpubh.2024.1313685)
Supplement: Supplementary file 10 [file Data_Sheet_1.ZIP]

Archive with 19 entries (19 files):
- Frontiers_Supplementary_Figures/Riecke et al._Fig.S1A_C34.pdf
- Frontiers_Supplementary_Figures/Riecke et al._Fig.S1B_C50.pdf
- Frontiers_Supplementary_Figures/Riecke et al._Fig.S1C_E11.pdf
- Frontiers_Supplementary_Figures/Riecke et al._Fig.S1D_F33.pdf
- Frontiers_Supplementary_Figures/Riecke et al._Fig.S1E_G40.pdf
- Frontiers_Supplementary_Figures/Riecke et al._Fig.S1F_I24.pdf
- Frontiers_Supplementary_Figures/Riecke et al._Fig.S1G_I48.pdf
- Frontiers_Supplementary_Figures/Riecke et al._Fig.S1H_I50.pdf
- Frontiers_Supplementary_Figures/Riecke et al._Fig.S1I_I63.pdf
- Frontiers_Supplementary_Figures/Riecke et al._Fig.S1J_J44.pdf
- Frontiers_Supplementary_Figures/Riecke et al._Fig.S1K_J45.pdf
- Frontiers_Supplementary_Figures/Riecke et al._Fig.S1L_M16.pdf
- Frontiers_Supplementary_Figures/Riecke et al._Fig.S1M_M17.pdf
- Frontiers_Supplementary_Figures/Riecke et al._Fig.S1N_M51.pdf
- Frontiers_Supplementary_Figures/Riecke et al._Fig.S1O_M54.pdf
- Frontiers_Supplementary_Figures/Riecke et al._Fig.S1P_M80,M81.pdf
- Frontiers_Supplementary_Figures/Riecke et al._Fig.S1Q_S52.pdf
- Frontiers_Supplementary_Figures/Riecke et al._Fig.S1R_S72.pdf
- Frontiers_Supplementary_Figures/Riecke et al._Fig.S1S_S82.pdf
